# Supplementary material for: A promising iPS-based single-cell cloning strategy revealing signatures of somatic mutations in heterogeneous normal cells
Source: Comput Struct Biotechnol J. 2020 Sep 3;18:2326–35. doi: 10.1016/j.csbj.2020.08.026 (PMC7493045; doi:10.1016/j.csbj.2020.08.026)
Supplement: Supplementary data 2 [file mmc2.xlsx]

## Sheet: Table S1
Table S1. A list of somatic SNVs found in seven iPSCs
SNVs in coding region
iPSC-1-1(p7)&iPSC-1-2(p7)&iPSC-1-3(p7)&iPSC-1-3(p16).common
chr	position	ref allele	variant allele	region	gene name	change	VAF
							iPSC-1-1(p7)	iPSC-1-3(p7)
							exome	exome
chr1	194242705	C	T	CDS	Kcnh1	H=>H	0.477612	0.327103
chr2	25294013	C	T	CDS	Abca2	S=>S	0.522613	0.433333
chr3	96655570	A	C	CDS	Pdzk1	M->L	0.392857	0.285714
chr4	114637634	C	G	CDS	Cmpk1	D->H	0.357143	0.428571
chr5	31369801	C	T	CDS	Cad	Q->*	0.47619	0.472527
chr5	120912892	C	A	CDS	Sdsl	M->I	0.371429	0.272727
chr5	124314554	G	T	CDS	Niacr1	F->L	0.590909	0.44
chr6	86578690	G	T	CDS	Asprv1	G->W	0.412371	0.359375
chr11	70033794	C	A	CDS	Slc16a13	V=>V	0.515152	0.595238
chr15	98711628	G	A	CDS	Rhebl1	P->L	0.446602	0.40625
chr16	59954552	G	T	CDS	Epha6	P->Q	0.346154	0.428571
chr17	73843631	G	C	CDS	Galnt14	S->C	0.351351	0.642857
chr18	50037418	G	T	CDS	Dmxl1	R->I	0.488372	0.5
chr19	41450436	G	A	CDS	Pik3ap1	D=>D	0.310345	0.25
iPSC-1-1(p7).specific
chr	position	ref allele	variant allele	region	gene name	change	VAF
							iPSC-1-1(p7)
							exome
chr12	119214265	G	T	CDS	Dnahc11	L->M	0.482759
iPSC-2-1(p7)&iPSC-2-2(p7).common
chr	position	ref allele	variant allele	region	gene name	change	VAF
							iPSC-2-1(p7)	iPSC-2-2(p7)
							exome	exome
chr1	153547348	C	A	CDS	Fam129a	V=>V	0.411765	0.333333
chr4	138276925	G	T	CDS	Ubxn10	V=>V	0.383562	0.434783
chr5	35309089	T	C	CDS	Rgs12	S=>S	0.25	0.352941
chr9	80227778	G	A	CDS	Impg1	P->S	0.304348	0.368421
chr11	35444372	C	T	CDS	Slit3	C=>C	0.321429	0.48
chr15	4894380	G	T	CDS	Heatr7b2	D->Y	0.363636	0.4
chr17	35457947	A	G	CDS	H2-Q1	E=>E	0.337349	0.263636
chr17	88862548	G	T	CDS	Foxn2	R->L	0.222222	0.333333
iPSC-2-1(p7).specific
chr	position	ref allele	variant allele	region	gene name	change	VAF
							iPSC-2-1(p7)
							exome
chr19	7606865	C	T	CDS	Atl3	Y=>Y	0.403509
iPSC-2-2(p7).specific
chr	position	ref allele	variant allele	region	gene name	change	VAF
							iPSC-2-2(p7)
							exome
chr15	97687929	C	A	CDS	Vdr	K->N	0.3
chr16	20501584	C	A	CDS	Eif2b5	I=>I	0.444444
iPSC-3-1(p4)&iPSC-3-2(p4).common
chr	position	ref allele	variant allele	region	gene name	change	VAF
							iPSC-3-1(p4)	iPSC-3-2(p4)
							wgs	wgs
chr2	65168356	T	A	CDS	Slc38a11	E->V	0.347826	0.515152
chr2	142143681	G	T	CDS	Macrod2	M->I	0.466667	0.388889
chr3	132666670	A	T	CDS	Gstcd	I=>I	0.435897	0.354839
chr5	87841470	G	A	CDS	Ugt2b38	L->F	0.5	0.575758
chr6	43222505	T	G	CDS	Arhgef5	L->V	0.46875	0.461538
chr8	112613043	T	G	CDS	Zfp612	H->Q	0.62	0.414634
chr13	59595200	C	A	CDS	Agtpbp1	V=>V	0.463415	0.588235
chr13	76964086	G	A	CDS	Mctp1	R->H	0.548387	0.53125
chr13	99625466	C	A	CDS	Tnpo1	R->L	0.414634	0.333333
chr16	4418908	G	A	CDS	Adcy9	P->L	0.537037	0.55
chr17	21534722	A	G	CDS	Zfp677	D->G	0.395349	0.538462
chr18	84728329	C	T	CDS	Zfp407	S=>S	0.485714	0.581395
iPSC-3-1(p4).specific
chr	position	ref allele	variant allele	region	gene name	change	VAF
							iPSC-3-1(p4)
							wgs
chr4	46389919	C	T	CDS	5830415F09Rik	V->I	0.363636
chr8	73053389	T	G	CDS	Fkbp8	V->G	0.55102
iPSC-3-2(p4).specific
chr	position	ref allele	variant allele	region	gene name	change	VAF
							iPSC-3-2(p4)
							wgs
chr16	20297704	T	A	CDS	Parl	S->C	0.418605
chr16	48952190	G	A	CDS	Dzip3	R->W	0.405405
SNVs in other regions
iPSC-1-2(p7)&iPSC-1-3(p7).common
chr	position	ref allele	variant allele	VAF		region
				iPSC-1-2(p7) wgs	iPSC-1-3(p7) wgs
chr1	3626869	C	A	0.446809	0.413793	INTRON	Xkr4	-
chr1	3677481	C	G	0.5	0.488889	INTERGENIC	-	-
chr1	3853974	G	T	0.538462	0.363636	INTERGENIC	-	-
chr1	4497127	T	C	0.473684	0.3	INTERGENIC	-	-
chr1	14368779	G	A	0.259259	0.318182	INTERGENIC	-	-
chr1	15065644	G	T	0.666667	0.411765	INTERGENIC	-	-
chr1	16536939	T	C	0.425532	0.382979	INTERGENIC	-	-
chr1	16910065	T	A	0.452381	0.405405	INTERGENIC	-	-
chr1	19887160	C	G	0.411765	0.7	INTERGENIC	-	-
chr1	20818715	C	A	0.210526	0.3125	INTERGENIC	-	-
chr1	21342579	T	C	0.342105	0.390244	INTERGENIC	Khdc1a	299
chr1	21967512	A	T	0.619048	0.45	INTERGENIC	-	-
chr1	22788277	A	G	0.466667	0.375	INTRON	Rims1	-
chr1	26836602	C	A	0.333333	0.470588	INTERGENIC	-	-
chr1	26878824	G	A	0.419355	0.342105	INTERGENIC	-	-
chr1	27839144	T	A	0.318182	0.272727	INTERGENIC	-	-
chr1	28435325	A	G	0.545455	0.533333	INTERGENIC	-	-
chr1	30121144	A	T	0.54	0.5	INTERGENIC	-	-
chr1	31970109	G	T	0.631579	0.357143	INTERGENIC	-	-
chr1	34920504	G	T	0.375	0.606557	INTRON	Plekhb2	-
chr1	37853447	G	T	0.363636	0.481481	INTRON	Tsga10	-
chr1	38840671	T	G	0.457627	0.4	INTERGENIC	-	-
chr1	41426115	G	T	0.290323	0.325	INTERGENIC	-	-
chr1	42832210	G	T	0.522727	0.488889	INTERGENIC	-	-
chr1	43847572	G	T	0.484375	0.511111	INTRON	Uxs1	-
chr1	47071153	T	C	0.369565	0.440678	INTERGENIC	-	-
chr1	47496478	A	C	0.487805	0.393939	INTERGENIC	-	-
chr1	47950023	A	G	0.5	0.230769	INTERGENIC	-	-
chr1	48101043	C	A	0.25	0.314286	INTERGENIC	-	-
chr1	50099981	G	A	0.346154	0.37037	INTERGENIC	-	-
chr1	51606244	G	A	0.366667	0.5	INTERGENIC	-	-
chr1	53658525	G	T	0.5	0.4375	INTRON	Dnahc7a	-
chr1	54550763	T	C	0.534884	0.390244	INTRON	Pgap1	-
chr1	66134041	C	A	0.289474	0.52381	INTERGENIC	-	-
chr1	67016949	G	A	0.531915	0.276596	INTERGENIC	-	-
chr1	73415833	T	A	0.460317	0.428571	INTERGENIC	-	-
chr1	77685286	T	G	0.318182	0.275	INTERGENIC	-	-
chr1	79171008	A	G	0.692308	0.341463	INTERGENIC	-	-
chr1	88167590	G	T	0.382979	0.435897	INTRON	Armc9	-
chr1	98044842	C	T	0.463415	0.357143	INTERGENIC	-	-
chr1	98440820	G	A	0.516129	0.617021	INTERGENIC	-	-
chr1	99122966	A	G	0.619048	0.485714	INTERGENIC	-	-
chr1	100172684	G	T	0.418605	0.285714	INTERGENIC	-	-
chr1	101566330	C	T	0.413793	0.475	INTERGENIC	-	-
chr1	102465125	G	T	0.297297	0.368421	INTERGENIC	-	-
chr1	103688532	A	G	0.473684	0.488372	INTERGENIC	-	-
chr1	103841369	C	A	0.448276	0.413043	INTERGENIC	-	-
chr1	104457016	C	T	0.4	0.59375	INTERGENIC	-	-
chr1	104702348	T	A	0.694611	0.763514	INTERGENIC	-	-
chr1	106591979	G	A	0.489362	0.461538	INTERGENIC	-	-
chr1	109237102	T	A	0.525	0.432432	INTERGENIC	-	-
chr1	112554668	A	T	0.444444	0.68	INTERGENIC	-	-
chr1	113628517	G	A	0.444444	0.46875	INTERGENIC	-	-
chr1	114154998	C	A	0.380952	0.411765	INTERGENIC	-	-
chr1	114386945	C	T	0.483871	0.309524	INTERGENIC	-	-
chr1	116093936	C	A	0.5625	0.466667	INTERGENIC	-	-
chr1	116582314	G	C	0.444444	0.333333	INTERGENIC	-	-
chr1	117472278	G	T	0.48	0.529412	INTERGENIC	-	-
chr1	118499862	T	C	0.363636	0.208333	INTERGENIC	-	-
chr1	122579370	G	C	0.4	0.5	INTERGENIC	-	-
chr1	123303466	G	T	0.655172	0.358974	INTERGENIC	-	-
chr1	123466696	G	C	0.28	0.4	INTERGENIC	Ddx18	-2139
chr1	131329576	G	T	0.482759	0.452381	INTRON	Thsd7b	-
chr1	134818106	T	A	0.260274	0.301887	UTR-5	Lrrn2	-
chr1	135867606	T	A	0.545455	0.520833	INTERGENIC	-	-
chr1	137132060	C	G	0.393939	0.416667	INTERGENIC	-	-
chr1	138620559	G	A	0.540541	0.378378	UTR-5	Gm16880	-
chr1	141705096	T	G	0.634146	0.470588	INTERGENIC	Cfhr2	1773
chr1	142619347	C	T	0.51634	0.560748	INTERGENIC	-	-
chr1	142830558	G	A	0.482759	0.439024	INTERGENIC	-	-
chr1	143037249	G	A	0.586592	0.687151	INTERGENIC	-	-
chr1	144506469	T	G	0.490566	0.311111	INTERGENIC	-	-
chr1	146570121	C	T	0.452381	0.410256	INTERGENIC	-	-
chr1	147079533	G	T	0.37037	0.388889	INTERGENIC	-	-
chr1	148259834	C	A	0.45	0.533333	INTERGENIC	-	-
chr1	148752162	A	T	0.578947	0.46875	INTERGENIC	Fam5c	2560
chr1	149045003	C	G	0.382979	0.514286	INTERGENIC	-	-
chr1	149458386	C	A	0.410256	0.241379	INTERGENIC	-	-
chr1	150106822	C	A	0.555556	0.6	INTERGENIC	-	-
chr1	152606987	C	T	0.352941	0.390244	INTRON	Hmcn1	-
chr1	156603918	A	G	0.390244	0.452381	INTERGENIC	-	-
chr1	161542106	C	A	0.434783	0.277778	UTR-5	Tnr	-
chr1	163881603	A	C	0.439024	0.512195	INTRON	4930558K02Rik	-
chr1	167758876	C	T	0.433333	0.489362	INTRON	Cd247	-
chr1	174658394	G	T	0.611111	0.5	INTERGENIC	-	-
chr1	174766927	C	T	0.45	0.4	INTERGENIC	-	-
chr1	176439604	G	T	0.5	0.421053	INTRON	Fmn2	-
chr1	183467275	C	A	0.397059	0.587302	INTERGENIC	-	-
chr1	184797280	G	C	0.346154	0.5625	INTRON	Susd4	-
chr1	185918962	C	A	0.52381	0.422222	INTERGENIC	-	-
chr1	195666621	T	C	0.45	0.411765	INTERGENIC	-	-
chr2	4026503	A	G	0.45	0.444444	INTERGENIC	-	-
chr2	5533265	A	G	0.571429	0.470588	INTRON	Camk1d	-
chr2	5600594	A	C	0.414286	0.557143	INTRON	Camk1d	-
chr2	6399766	G	C	0.444444	0.476923	INTERGENIC	-	-
chr2	9293473	C	T	0.424242	0.442308	INTERGENIC	-	-
chr2	16595581	C	A	0.444444	0.588235	INTRON	Plxdc2	-
chr2	19599287	C	A	0.415094	0.461538	INTERGENIC	-	-
chr2	19966897	G	T	0.453125	0.454545	INTERGENIC	-	-
chr2	25090404	G	A	0.444444	0.458333	UTR-3	Gm757	-
chr2	31265780	G	T	0.514286	0.47619	INTERGENIC	-	-
chr2	31585978	C	T	0.525	0.255319	INTRON	Abl1	-
chr2	32958380	G	A	0.479452	0.479452	INTERGENIC	-	-
chr2	37431386	G	A	0.527778	0.521739	UTR-3	Strbp	-
chr2	40570565	C	G	0.363636	0.210526	INTRON	Lrp1b	-
chr2	40753757	C	A	0.428571	0.558824	INTRON	Lrp1b	-
chr2	43016379	A	G	0.32	0.413793	INTERGENIC	-	-
chr2	43166801	A	C	0.541667	0.454545	INTERGENIC	-	-
chr2	43442688	A	T	0.52381	0.631579	INTRON	Kynu	-
chr2	45443695	A	G	0.481481	0.655172	INTERGENIC	-	-
chr2	45643085	A	G	0.368421	0.423077	INTERGENIC	-	-
chr2	47081888	G	A	0.3	0.346154	INTERGENIC	-	-
chr2	47793603	C	T	0.512195	0.444444	INTERGENIC	-	-
chr2	48891727	G	T	0.387097	0.409091	UTR-5	Mbd5	-
chr2	55010773	C	A	0.6875	0.447368	INTERGENIC	-	-
chr2	56108645	G	T	0.368421	0.6	INTERGENIC	-	-
chr2	66798354	C	G	0.3	0.434783	INTERGENIC	-	-
chr2	70122685	G	A	0.387097	0.473684	INTRON	Myo3b	-
chr2	70798849	G	A	0.488372	0.388889	INTERGENIC	Mettl8	3771
chr2	71502923	A	G	0.315789	0.217391	INTERGENIC	-	-
chr2	74246961	C	T	0.5	0.488889	INTERGENIC	-	-
chr2	77858009	C	T	0.380952	0.3	INTERGENIC	-	-
chr2	77859465	A	G	0.309091	0.291667	INTERGENIC	-	-
chr2	77862849	G	C	0.323529	0.238095	INTERGENIC	-	-
chr2	77900812	A	G	0.552632	0.3125	INTERGENIC	-	-
chr2	78463890	A	G	0.38	0.45	INTERGENIC	-	-
chr2	80588396	C	A	0.489796	0.431034	INTERGENIC	-	-
chr2	80673413	C	T	0.35	0.272727	INTERGENIC	-	-
chr2	87971181	G	T	0.298246	0.535714	INTERGENIC	-	-
chr2	94346718	A	G	0.666667	0.4375	INTERGENIC	-	-
chr2	95016939	A	C	0.6875	0.222222	INTERGENIC	-	-
chr2	95020282	A	T	0.333333	0.25	INTERGENIC	-	-
chr2	95358805	C	A	0.543478	0.352941	INTERGENIC	-	-
chr2	96473389	T	C	0.466667	0.5	INTERGENIC	-	-
chr2	96655766	C	A	0.37931	0.478261	INTERGENIC	-	-
chr2	98121004	T	A	0.6	0.5	INTERGENIC	-	-
chr2	101368333	G	C	0.4	0.428571	INTERGENIC	-	-
chr2	102730034	C	T	0.5	0.40678	INTRON	Cd44	-
chr2	103279642	G	A	0.545455	0.389831	INTRON	Elf5	-
chr2	108003000	G	T	0.366667	0.461538	INTERGENIC	-	-
chr2	111852762	T	C	0.541667	0.472222	INTERGENIC	Olfr1310	-3421
chr2	112246939	G	T	0.484848	0.382353	INTRON	2410042D21Rik	-
chr2	114576638	T	A	0.5	0.605263	INTERGENIC	-	-
chr2	115378508	C	G	0.414634	0.525	INTERGENIC	-	-
chr2	115583867	T	C	0.5625	0.5	INTRON	BC052040	-
chr2	116886907	C	G	0.409091	0.483871	INTERGENIC	-	-
chr2	117064114	C	T	0.395349	0.432432	INTERGENIC	-	-
chr2	120658661	G	T	0.464286	0.471698	INTRON	Ttbk2	-
chr2	127889851	G	T	0.404255	0.384615	INTRON	Acoxl	-
chr2	133499913	G	T	0.444444	0.484848	INTERGENIC	-	-
chr2	134851160	G	T	0.433333	0.538462	INTRON	Plcb1	-
chr2	139181787	G	T	0.409091	0.391304	INTERGENIC	-	-
chr2	142270956	C	A	0.413793	0.351351	INTERGENIC	-	-
chr2	142431788	C	A	0.464286	0.45	INTERGENIC	-	-
chr2	146022190	C	T	0.392857	0.333333	INTERGENIC	-	-
chr2	148738840	T	C	0.588235	0.410714	INTERGENIC	-	-
chr2	149524222	A	G	0.384615	0.452381	INTERGENIC	-	-
chr2	149539488	G	A	0.589744	0.439024	INTERGENIC	-	-
chr2	151678626	G	T	0.534884	0.395833	INTRON	Rspo4	-
chr2	152901890	C	G	0.45283	0.315789	INTRON	BC020535	-
chr2	154846171	C	T	0.409091	0.576923	UTR-5	a	-
chr2	154846919	C	G	0.212766	0.340909	UTR-5	a	-
chr2	154848981	G	A	0.215385	0.389831	UTR-5	a	-
chr2	154849043	G	A	0.461538	0.555556	UTR-5	a	-
chr2	157788041	C	A	0.333333	0.5	INTERGENIC	-	-
chr2	160079622	C	T	0.313725	0.55	INTERGENIC	-	-
chr2	163219006	T	A	0.557143	0.394366	INTRON	Jph2	-
chr2	169277210	G	A	0.419355	0.304348	INTERGENIC	-	-
chr2	170480611	C	A	0.347826	0.4	INTERGENIC	-	-
chr2	172218237	G	C	0.630435	0.44	INTERGENIC	Cass4	-1057
chr2	173398529	T	C	0.571429	0.380952	INTRON	Ankrd60	-
chr2	176874640	T	C	0.3125	0.352941	INTERGENIC	-	-
chr2	177011692	T	C	0.473684	0.352941	INTERGENIC	-	-
chr2	177012722	G	A	0.352941	0.384615	INTERGENIC	-	-
chr2	177013199	A	G	0.241379	0.421053	INTERGENIC	-	-
chr2	177064924	A	C	0.205882	0.3125	INTERGENIC	-	-
chr2	177079437	A	G	0.338983	0.241379	INTERGENIC	-	-
chr2	177112313	G	A	0.448276	0.388889	INTERGENIC	-	-
chr2	177112502	A	C	0.322581	0.25641	INTERGENIC	-	-
chr2	177115228	T	C	0.26	0.403846	INTERGENIC	-	-
chr2	177155794	T	C	0.24	0.309524	INTERGENIC	-	-
chr2	177189711	T	A	0.238095	0.347826	INTERGENIC	-	-
chr2	177259480	C	T	0.317073	0.444444	INTRON	Gm14420	-
chr2	177268322	A	T	0.265625	0.342466	INTERGENIC	-	-
chr2	177269029	T	C	0.288889	0.34	INTERGENIC	-	-
chr2	177269310	T	C	0.382353	0.435897	INTERGENIC	-	-
chr2	177271400	C	T	0.533333	0.416667	INTERGENIC	-	-
chr2	177290965	C	T	0.27451	0.3	UTR-5	Gm14403	-
chr2	177292868	G	A	0.225	0.448276	UTR-5	Gm14403	-
chr2	177293509	G	A	0.3	0.340909	UTR-5	Gm14403	-
chr2	177294749	T	C	0.439024	0.511111	UTR-5	Gm14403	-
chr2	177295855	G	T	0.346154	0.285714	UTR-5	Gm14403	-
chr2	177297652	C	G	0.324324	0.444444	INTERGENIC	Gm14403	636
chr2	177301166	C	T	0.323529	0.263158	INTERGENIC	-	-
chr2	177302329	C	A	0.27027	0.352941	INTERGENIC	-	-
chr2	177303001	T	C	0.722222	0.47619	INTERGENIC	-	-
chr2	177303738	T	A	0.351351	0.47619	INTERGENIC	-	-
chr2	177304832	C	G	0.285714	0.473684	INTERGENIC	-	-
chr2	177309513	T	C	0.296296	0.439024	INTERGENIC	-	-
chr2	177316399	C	G	0.52381	0.382353	INTERGENIC	-	-
chr2	177321836	C	G	0.222222	0.403846	INTERGENIC	-	-
chr2	177330607	A	C	0.542857	0.458333	INTERGENIC	-	-
chr2	177533636	G	T	0.344828	0.333333	INTERGENIC	-	-
chr2	177537593	T	A	0.227273	0.30303	INTERGENIC	-	-
chr2	177540205	G	A	0.35	0.380952	INTERGENIC	-	-
chr2	177544579	G	A	0.421053	0.317073	INTERGENIC	-	-
chr2	177570712	G	C	0.25	0.347826	INTRON	Gm14325	-
chr2	177671956	G	T	0.32	0.34375	INTERGENIC	-	-
chr2	178670957	C	A	0.479167	0.382979	INTERGENIC	-	-
chr2	181665489	A	G	0.683616	0.696203	INTERGENIC	-	-
chr3	3164206	G	A	0.463415	0.394737	INTERGENIC	-	-
chr3	6292245	G	T	0.378378	0.5	INTERGENIC	-	-
chr3	6733291	G	T	0.444444	0.521739	INTERGENIC	-	-
chr3	7732848	G	A	0.477273	0.5	INTERGENIC	-	-
chr3	8523545	C	T	0.454545	0.24	INTRON	Stmn2	-
chr3	10405594	T	C	0.444444	0.365385	INTERGENIC	-	-
chr3	11993110	C	T	0.4	0.21875	INTERGENIC	-	-
chr3	12991090	C	A	0.321429	0.444444	INTERGENIC	-	-
chr3	13991740	A	G	0.46875	0.333333	INTRON	Ralyl	-
chr3	14667939	A	T	0.484848	0.466667	INTERGENIC	-	-
chr3	15304232	C	T	0.433333	0.470588	INTRON	Gm9733	-
chr3	15929968	G	T	0.484848	0.395349	INTERGENIC	-	-
chr3	15941636	A	G	0.444444	0.414634	INTERGENIC	-	-
chr3	16233393	G	A	0.333333	0.515152	INTERGENIC	-	-
chr3	17488817	A	T	0.363636	0.448276	INTERGENIC	-	-
chr3	19737068	C	T	0.333333	0.434783	INTERGENIC	-	-
chr3	21946497	G	T	0.489362	0.507463	INTERGENIC	-	-
chr3	23350156	G	T	0.525	0.323529	INTERGENIC	-	-
chr3	26658523	T	C	0.384615	0.384615	INTRON	Spata16	-
chr3	29535392	A	C	0.425	0.319149	INTRON	Egfem1	-
chr3	31221660	T	G	0.594595	0.5	INTERGENIC	-	-
chr3	33809972	A	T	0.266667	0.3125	INTERGENIC	-	-
chr3	38055063	G	C	0.45	0.514286	INTERGENIC	-	-
chr3	43234625	T	G	0.333333	0.38	INTERGENIC	-	-
chr3	45528333	A	G	0.475	0.487805	INTERGENIC	-	-
chr3	45757012	C	T	0.3	0.30303	INTERGENIC	-	-
chr3	47321034	G	A	0.424242	0.40625	INTERGENIC	-	-
chr3	48332742	G	C	0.470588	0.611111	INTERGENIC	-	-
chr3	48813643	T	A	0.5	0.318182	INTERGENIC	-	-
chr3	51904053	C	T	0.454545	0.365079	INTRON	Maml3	-
chr3	56785507	T	G	0.545455	0.413793	INTERGENIC	-	-
chr3	56924019	A	C	0.627907	0.55814	INTERGENIC	-	-
chr3	57075386	G	C	0.348837	0.55814	INTERGENIC	-	-
chr3	57418501	T	A	0.52381	0.488889	INTERGENIC	-	-
chr3	60048642	T	G	0.459459	0.304348	INTERGENIC	-	-
chr3	66919340	A	G	0.511111	0.470588	INTRON	Rsrc1	-
chr3	69543410	T	A	0.583333	0.454545	INTRON	Nmd3	-
chr3	70310914	A	G	0.5	0.358974	INTERGENIC	-	-
chr3	71229547	A	G	0.384615	0.333333	INTERGENIC	-	-
chr3	71704187	G	T	0.266667	0.454545	INTERGENIC	-	-
chr3	74327387	A	T	0.347826	0.571429	INTERGENIC	-	-
chr3	75027962	G	T	0.428571	0.482759	INTERGENIC	-	-
chr3	75783239	G	C	0.48	0.404255	INTERGENIC	-	-
chr3	78817605	A	T	0.413793	0.446809	INTERGENIC	-	-
chr3	80743180	C	A	0.413043	0.254902	INTERGENIC	-	-
chr3	89733226	A	G	0.396825	0.438596	INTERGENIC	-	-
chr3	89981986	G	T	0.509804	0.609756	INTRON	Nup210l	-
chr3	91331079	T	C	0.310345	0.418605	INTERGENIC	-	-
chr3	91962723	C	A	0.542857	0.225806	INTERGENIC	-	-
chr3	91970894	C	A	0.416667	0.5	INTERGENIC	-	-
chr3	93206817	T	A	0.56	0.625	INTERGENIC	Rptn	3453
chr3	93509278	G	C	0.4	0.438596	INTERGENIC	-	-
chr3	98154350	G	T	0.553191	0.490196	INTERGENIC	-	-
chr3	99342414	G	T	0.410256	0.465116	INTERGENIC	-	-
chr3	99644566	G	C	0.45	0.421053	INTERGENIC	-	-
chr3	115027366	G	T	0.571429	0.394737	INTERGENIC	-	-
chr3	118282751	C	T	0.555556	0.551724	INTRON	Dpyd	-
chr3	120409083	C	A	0.304348	0.34375	INTERGENIC	-	-
chr3	124023792	T	C	0.381818	0.452381	INTERGENIC	Tram1l1	-163
chr3	127366241	C	T	0.5	0.269841	INTERGENIC	-	-
chr3	128046111	T	C	0.387097	0.473684	INTERGENIC	-	-
chr3	129950849	C	A	0.272727	0.452381	INTRON	Col25a1	-
chr3	130931259	G	C	0.525	0.463415	INTERGENIC	-	-
chr3	134182082	T	A	0.48	0.378378	INTERGENIC	-	-
chr3	134411121	G	T	0.514286	0.357143	INTERGENIC	-	-
chr3	137579837	T	G	0.433333	0.428571	INTERGENIC	Lamtor3	-1682
chr3	140684953	G	T	0.5	0.52381	INTERGENIC	-	-
chr3	142259179	G	T	0.454545	0.375	UTR-5	Gbp1	-
chr3	143372833	G	A	0.333333	0.285714	UTR-3	Gm6260	-
chr3	147581585	G	C	0.428571	0.25	INTERGENIC	-	-
chr3	148621590	C	G	0.4	0.285714	INTERGENIC	Lphn2	-3991
chr3	156052404	A	T	0.521739	0.552632	INTERGENIC	-	-
chr3	156133692	C	A	0.419355	0.424242	INTERGENIC	-	-
chr3	158506731	G	T	0.47619	0.527778	INTERGENIC	-	-
chr3	159571908	T	G	0.5	0.473684	INTRON	Wls	-
chr4	3436566	T	A	0.47619	0.56	INTERGENIC	-	-
chr4	5066520	G	A	0.428571	0.4	INTERGENIC	-	-
chr4	9767383	T	C	0.363636	0.510638	INTERGENIC	-	-
chr4	12593729	T	G	0.454545	0.394737	INTERGENIC	-	-
chr4	12825227	T	C	0.413793	0.325	INTERGENIC	-	-
chr4	15553614	C	T	0.37931	0.5	INTERGENIC	-	-
chr4	15688698	G	A	0.463415	0.317073	INTERGENIC	-	-
chr4	15742421	G	T	0.538462	0.403509	INTERGENIC	-	-
chr4	15751745	G	C	0.428571	0.419355	INTERGENIC	-	-
chr4	17005223	G	A	0.347826	0.5	INTERGENIC	-	-
chr4	19348417	A	G	0.477273	0.442623	INTRON	Cngb3	-
chr4	22701344	C	A	0.52381	0.512821	INTERGENIC	-	-
chr4	23638919	A	G	0.5	0.457143	INTERGENIC	-	-
chr4	24398719	G	C	0.365854	0.470588	INTERGENIC	-	-
chr4	27292310	G	T	0.4	0.558824	INTERGENIC	-	-
chr4	27699700	T	A	0.488372	0.512195	INTERGENIC	-	-
chr4	29014332	C	T	0.37931	0.227273	INTERGENIC	-	-
chr4	29666599	T	G	0.465116	0.5	INTERGENIC	-	-
chr4	30513942	G	C	0.382353	0.333333	INTERGENIC	-	-
chr4	33815135	C	A	0.428571	0.487179	INTERGENIC	-	-
chr4	35013046	T	A	0.368421	0.55	INTRON	Mob3b	-
chr4	35402347	C	A	0.461538	0.44186	INTERGENIC	-	-
chr4	36126944	G	C	0.6	0.65	UTR-5	Lingo2	-
chr4	38907790	A	G	0.444444	0.382353	INTERGENIC	-	-
chr4	39534083	G	C	0.538462	0.46875	INTERGENIC	-	-
chr4	39832599	T	A	0.338235	0.285714	INTERGENIC	-	-
chr4	45403243	C	T	0.440678	0.385965	INTERGENIC	-	-
chr4	45780163	T	A	0.459016	0.404255	INTERGENIC	Gm12409	-3068
chr4	48711977	A	C	0.54902	0.47619	INTERGENIC	-	-
chr4	51143823	C	A	0.444444	0.432432	INTERGENIC	-	-
chr4	55172724	A	G	0.333333	0.326087	INTERGENIC	-	-
chr4	64174452	T	A	0.470588	0.421053	INTERGENIC	-	-
chr4	67189074	G	T	0.342105	0.432432	INTERGENIC	-	-
chr4	70581399	G	T	0.56	0.263158	INTERGENIC	-	-
chr4	70928634	C	A	0.342105	0.45283	INTERGENIC	-	-
chr4	74334719	T	C	0.483333	0.25	INTERGENIC	-	-
chr4	74669896	G	C	0.257143	0.372093	INTERGENIC	-	-
chr4	75082854	T	G	0.531915	0.413793	INTERGENIC	-	-
chr4	75318631	G	T	0.351351	0.393939	INTERGENIC	-	-
chr4	77388553	C	A	0.5	0.513514	INTERGENIC	-	-
chr4	78512387	A	G	0.346154	0.4	INTERGENIC	-	-
chr4	78568293	C	A	0.454545	0.294118	INTERGENIC	-	-
chr4	78706167	G	A	0.5	0.378378	INTERGENIC	-	-
chr4	79544078	T	A	0.266667	0.372549	INTERGENIC	-	-
chr4	79780060	C	A	0.444444	0.290323	INTERGENIC	-	-
chr4	82695594	A	G	0.363636	0.5	UTR-5	Frem1	-
chr4	84923740	T	C	0.44186	0.315789	INTRON	Sh3gl2	-
chr4	88233196	T	A	0.571429	0.314286	INTERGENIC	-	-
chr4	88522145	A	G	0.512195	0.5	INTERGENIC	Ifne	3297
chr4	89721178	G	C	0.210526	0.3	INTERGENIC	-	-
chr4	92108568	A	G	0.24	0.473684	INTERGENIC	-	-
chr4	92303287	C	T	0.28	0.444444	INTERGENIC	-	-
chr4	92737993	T	G	0.26087	0.380952	INTERGENIC	-	-
chr4	93964292	C	T	0.369565	0.5	INTERGENIC	-	-
chr4	94815570	G	A	0.3	0.411765	INTERGENIC	-	-
chr4	97990793	G	C	0.255319	0.315789	INTERGENIC	-	-
chr4	104867006	T	A	0.469697	0.428571	INTRON	Ppap2b	-
chr4	106312364	G	A	0.525	0.396825	UTR-3	Ttc22	-
chr4	107238268	G	T	0.461538	0.367347	INTRON	Glis1	-
chr4	108813570	G	T	0.395349	0.52	INTRON	Osbpl9	-
chr4	110778675	T	C	0.390244	0.567568	INTRON	Agbl4	-
chr4	122622918	A	G	0.452381	0.34375	INTERGENIC	Mfsd2a	1176
chr4	125109357	A	G	0.366667	0.391304	INTERGENIC	-	-
chr4	127233848	G	A	0.481481	0.413043	INTERGENIC	-	-
chr4	127293678	C	T	0.52381	0.378378	INTERGENIC	-	-
chr4	127696939	G	A	0.470588	0.535714	INTERGENIC	-	-
chr4	129250136	C	A	0.45283	0.423077	UTR-5	Lck	-
chr4	130491373	G	A	0.297872	0.326531	UTR-3	Laptm5	-
chr4	133355496	A	G	0.206897	0.321429	INTERGENIC	-	-
chr4	138398382	A	G	0.488889	0.456522	UTR-5	Pla2g5	-
chr4	141155065	C	T	0.333333	0.259259	UTR-5	Fblim1	-
chr4	143787569	C	A	0.458333	0.486486	INTERGENIC	Oog2	732
chr4	144299844	T	G	0.3125	0.315789	INTRON	Gm13178	-
chr4	144892336	G	T	0.553191	0.44898	INTRON	Tnfrsf8	-
chr4	147062489	T	C	0.212766	0.340659	UTR-5	Zfp534	-
chr4	149734033	T	C	0.529412	0.588235	UTR-5	Rere	-
chr4	152370755	G	T	0.448276	0.42	INTERGENIC	-	-
chr4	153179253	C	A	0.42623	0.648649	INTERGENIC	-	-
chr4	154743034	T	A	0.45	0.396226	INTERGENIC	-	-
chr5	12381335	C	T	0.392857	0.52	INTERGENIC	Sema3d	-1831
chr5	12712390	A	G	0.315789	0.478261	INTERGENIC	-	-
chr5	17113808	C	A	0.55814	0.478261	INTRON	Sema3c	-
chr5	17477584	C	A	0.365854	0.405405	INTRON	Gnat3	-
chr5	18503470	T	A	0.541667	0.327273	INTERGENIC	-	-
chr5	22092329	C	T	0.36	0.392857	INTERGENIC	-	-
chr5	22291688	C	A	0.358974	0.5	INTRON	Lhfpl3	-
chr5	24564946	G	T	0.470588	0.438596	INTRON	Prkag2	-
chr5	24571086	G	A	0.430556	0.52459	INTRON	Prkag2	-
chr5	26612360	C	T	0.489796	0.421053	INTERGENIC	-	-
chr5	27819804	A	T	0.47619	0.428571	INTRON	Dpp6	-
chr5	29216311	T	C	0.486486	0.357143	INTERGENIC	-	-
chr5	32840740	T	G	0.621429	0.661417	INTERGENIC	-	-
chr5	32840798	C	G	0.70339	0.650407	INTERGENIC	-	-
chr5	33193245	A	T	0.507042	0.442308	UTR-5	C330019G07Rik	-
chr5	33660277	G	A	0.444444	0.510204	INTERGENIC	-	-
chr5	41687779	G	A	0.411765	0.5	INTERGENIC	-	-
chr5	48377084	C	G	0.4375	0.413793	INTRON	Slit2	-
chr5	55337776	T	C	0.4	0.521739	INTERGENIC	-	-
chr5	61479693	C	A	0.473684	0.533333	INTERGENIC	-	-
chr5	61981838	A	G	0.409091	0.527778	INTERGENIC	-	-
chr5	62408527	T	A	0.761905	0.576923	INTERGENIC	-	-
chr5	66531998	G	A	0.625	0.289474	UTR-5	Rbm47	-
chr5	68693243	C	A	0.391304	0.657143	INTERGENIC	-	-
chr5	68770115	T	G	0.4	0.361111	INTERGENIC	-	-
chr5	71979873	C	A	0.658537	0.3	INTRON	Gabra4	-
chr5	72058143	T	A	0.423077	0.526316	INTERGENIC	-	-
chr5	72331427	C	A	0.413043	0.487805	INTRON	Gabrb1	-
chr5	73666649	G	T	0.655172	0.608696	UTR-3	1700025M24Rik	-
chr5	76403022	A	T	0.5	0.448276	INTERGENIC	-	-
chr5	78737455	G	T	0.348837	0.36	INTERGENIC	-	-
chr5	79431518	G	A	0.350877	0.428571	INTERGENIC	-	-
chr5	79758903	C	T	0.347826	0.482759	INTERGENIC	-	-
chr5	80366829	C	T	0.48	0.333333	INTERGENIC	-	-
chr5	80766329	C	T	0.333333	0.333333	INTERGENIC	-	-
chr5	81071208	A	G	0.222222	0.315789	INTERGENIC	-	-
chr5	81194109	T	A	0.391304	0.333333	INTERGENIC	-	-
chr5	81388529	A	T	0.404762	0.324324	INTERGENIC	-	-
chr5	82120315	T	A	0.485714	0.514286	INTRON	Lphn3	-
chr5	87766658	C	A	0.459016	0.477273	INTERGENIC	Ugt2a3	-438
chr5	88413565	C	A	0.488889	0.5	INTERGENIC	4931407G18Rik	2999
chr5	95045946	G	T	0.542857	0.470588	INTERGENIC	-	-
chr5	96561195	A	G	0.395833	0.390244	INTRON	Cnot6l	-
chr5	98021147	C	A	0.422222	0.425532	INTERGENIC	-	-
chr5	102228548	C	A	0.431373	0.491228	INTRON	Cds1	-
chr5	103056231	G	T	0.631579	0.5	INTRON	Arhgap24	-
chr5	104664539	A	C	0.482759	0.388889	INTERGENIC	-	-
chr5	105438993	T	G	0.447368	0.408163	INTERGENIC	-	-
chr5	106631172	G	A	0.432432	0.416667	INTERGENIC	-	-
chr5	109345892	T	A	0.473684	0.435897	INTERGENIC	-	-
chr5	118148047	G	T	0.447761	0.516667	INTRON	Ksr2	-
chr5	118316930	C	T	0.385714	0.367647	INTERGENIC	Nos1	-198
chr5	118519167	G	T	0.432432	0.464789	INTRON	Fbxw8	-
chr5	121079624	A	G	0.456522	0.442308	INTRON	Ccdc42b	-
chr5	121106479	A	T	0.35	0.357143	INTRON	Rasal1	-
chr5	126598656	T	A	0.518519	0.282051	INTERGENIC	-	-
chr5	126802919	C	T	0.4	0.291667	INTERGENIC	-	-
chr5	128643701	C	A	0.377778	0.333333	INTRON	Tmem132d	-
chr5	129071055	G	T	0.4375	0.666667	INTERGENIC	-	-
chr5	129095744	C	T	0.396825	0.518072	UTR-3	5930412G12Rik	-
chr5	131077132	T	G	0.5	0.555556	INTRON	Caln1	-
chr5	147991966	G	A	0.515152	0.344828	INTERGENIC	-	-
chr5	152319048	A	G	0.388889	0.315789	INTERGENIC	-	-
chr6	6455617	C	A	0.333333	0.5	INTERGENIC	-	-
chr6	7268834	G	T	0.423729	0.333333	INTERGENIC	-	-
chr6	8151656	C	T	0.444444	0.513514	INTERGENIC	-	-
chr6	9797250	T	C	0.428571	0.4375	INTERGENIC	-	-
chr6	17280908	A	G	0.47619	0.333333	INTRON	Cav1	-
chr6	19774460	T	A	0.321429	0.322581	INTERGENIC	-	-
chr6	20433562	G	T	0.454545	0.5	INTERGENIC	-	-
chr6	20989904	A	T	0.26087	0.409091	INTERGENIC	-	-
chr6	22371497	C	A	0.510638	0.395833	INTERGENIC	-	-
chr6	23609682	A	G	0.333333	0.365854	INTRON	Cadps2	-
chr6	26008110	A	C	0.588235	0.290323	INTERGENIC	-	-
chr6	26891784	T	G	0.32	0.277778	INTERGENIC	-	-
chr6	32323062	C	G	0.508772	0.488889	INTRON	Plxna4	-
chr6	32410872	A	C	0.4375	0.515152	INTRON	Plxna4	-
chr6	39739790	C	T	0.470588	0.416667	INTERGENIC	-	-
chr6	40568553	T	G	0.482759	0.466667	INTERGENIC	-	-
chr6	43866323	C	A	0.411765	0.416667	INTERGENIC	-	-
chr6	47140917	A	C	0.5	0.435897	INTRON	Cntnap2	-
chr6	47333678	A	G	0.466667	0.480769	INTERGENIC	-	-
chr6	49970935	G	A	0.590909	0.35	INTERGENIC	-	-
chr6	57948649	T	C	0.5	0.53125	INTERGENIC	-	-
chr6	58431449	G	T	0.358974	0.517241	INTERGENIC	-	-
chr6	58852961	T	A	0.457143	0.48	INTRON	Herc3	-
chr6	61452894	G	T	0.526316	0.375	INTRON	Fam190a	-
chr6	62185749	C	A	0.432432	0.52381	INTRON	Fam190a	-
chr6	67618391	T	A	0.650407	0.681818	INTERGENIC	-	-
chr6	67645530	C	T	0.342105	0.214286	INTERGENIC	-	-
chr6	68000635	G	T	0.514286	0.566667	INTERGENIC	-	-
chr6	68063374	C	T	0.433333	0.412698	INTERGENIC	-	-
chr6	68590603	T	A	0.6	0.47619	INTERGENIC	-	-
chr6	71313903	A	G	0.482143	0.448276	INTERGENIC	-	-
chr6	71813119	C	T	0.538462	0.204082	INTRON	Immt	-
chr6	72242231	T	G	0.548387	0.470588	INTERGENIC	-	-
chr6	79038334	C	A	0.464286	0.458333	INTERGENIC	-	-
chr6	81102631	G	C	0.565217	0.40625	INTERGENIC	-	-
chr6	83195174	C	A	0.567568	0.416667	INTRON	Slc4a5	-
chr6	84628573	T	C	0.375	0.447368	INTRON	Exoc6b	-
chr6	86460372	G	A	0.486842	0.37037	INTERGENIC	-	-
chr6	86484784	G	T	0.540541	0.53125	UTR-5	1600020E01Rik	-
chr6	89840375	C	A	0.454545	0.384615	INTERGENIC	Vmn1r44	-2893
chr6	105359971	G	T	0.37037	0.52381	INTERGENIC	-	-
chr6	106811905	A	C	0.318182	0.333333	INTERGENIC	-	-
chr6	111574949	C	T	0.481481	0.333333	INTERGENIC	-	-
chr6	112493854	A	G	0.40625	0.482759	INTERGENIC	-	-
chr6	117944151	A	G	0.466667	0.462963	INTERGENIC	-	-
chr6	123661496	G	T	0.44	0.333333	INTRON	Vmn2r23	-
chr6	126874826	G	A	0.358974	0.489796	INTRON	Rad51ap1	-
chr6	127751481	T	G	0.514706	0.465517	INTERGENIC	-	-
chr6	128173304	T	C	0.446429	0.433962	INTERGENIC	Tead4	3857
chr6	129567029	T	C	0.3	0.206897	INTRON	Klrk1	-
chr6	131390410	C	A	0.403846	0.446809	INTERGENIC	-	-
chr6	132532070	C	A	0.362069	0.5	INTERGENIC	-	-
chr6	133622199	C	A	0.636364	0.590909	INTERGENIC	-	-
chr6	140985500	T	G	0.44	0.363636	INTERGENIC	-	-
chr6	147265278	A	C	0.3	0.422222	INTERGENIC	-	-
chr7	3428727	T	G	0.475	0.384615	INTRON	Cacng6	-
chr7	3875599	T	A	0.358974	0.6	INTERGENIC	-	-
chr7	5581004	G	T	0.55	0.387097	INTERGENIC	-	-
chr7	13603500	T	C	0.4625	0.538462	INTERGENIC	-	-
chr7	15015553	G	A	0.263158	0.3125	UTR-5	2810007J24Rik	-
chr7	17839315	A	G	0.428571	0.228571	INTERGENIC	-	-
chr7	18209423	A	C	0.515152	0.263158	INTERGENIC	-	-
chr7	18315557	T	G	0.428571	0.47619	INTRON	Ceacam5	-
chr7	24527142	G	T	0.25	0.352941	INTERGENIC	-	-
chr7	25278180	G	T	0.557377	0.407407	INTRON	Cadm4	-
chr7	31808120	G	T	0.434066	0.453608	INTERGENIC	-	-
chr7	31967112	G	T	0.277778	0.488372	INTERGENIC	-	-
chr7	35679350	G	T	0.472727	0.510204	INTERGENIC	-	-
chr7	38073588	C	G	0.555556	0.461538	INTERGENIC	-	-
chr7	38398885	C	A	0.415385	0.470588	UTR-5	Zfp536	-
chr7	46459452	G	T	0.212766	0.35443	INTERGENIC	-	-
chr7	47208830	G	A	0.466667	0.452381	INTERGENIC	-	-
chr7	48317176	G	T	0.542857	0.432432	INTERGENIC	-	-
chr7	48606157	G	T	0.425	0.473684	INTERGENIC	-	-
chr7	49369190	C	T	0.433333	0.483871	INTERGENIC	Vmn2r60	-2651
chr7	49610037	T	C	0.56	0.611111	INTERGENIC	-	-
chr7	50278732	C	T	0.424242	0.46875	INTRON	Gm9268	-
chr7	53768262	C	A	0.468354	0.45122	INTRON	Sergef	-
chr7	54840148	T	C	0.218182	0.361702	INTERGENIC	-	-
chr7	54841131	G	T	0.310345	0.464286	INTERGENIC	Mrgpra3	3189
chr7	54843438	G	C	0.301887	0.238806	INTERGENIC	Mrgpra3	882
chr7	54843577	G	A	0.25	0.309091	INTERGENIC	Mrgpra3	743
chr7	54846751	C	T	0.368421	0.357143	INTRON	Mrgpra3	-
chr7	54852263	G	A	0.322581	0.441558	INTRON	Mrgpra3	-
chr7	54852955	G	A	0.394737	0.341463	INTRON	Mrgpra3	-
chr7	54855297	C	A	0.276923	0.323529	INTRON	Mrgpra3	-
chr7	54858016	A	G	0.298246	0.566038	INTERGENIC	Mrgpra3	-1274
chr7	54859247	A	T	0.26087	0.326923	INTERGENIC	Mrgpra3	-2505
chr7	54859740	A	G	0.242424	0.309859	INTERGENIC	Mrgpra3	-2998
chr7	54863868	A	T	0.308824	0.293333	INTERGENIC	-	-
chr7	54864808	C	T	0.403226	0.257576	INTERGENIC	-	-
chr7	54865837	G	A	0.428571	0.397727	INTERGENIC	-	-
chr7	54865903	A	C	0.387097	0.402174	INTERGENIC	-	-
chr7	54866255	T	G	0.279412	0.490566	INTERGENIC	-	-
chr7	54868421	T	A	0.378378	0.409091	INTERGENIC	-	-
chr7	54898909	C	A	0.52	0.388889	INTERGENIC	-	-
chr7	58911881	T	A	0.490566	0.529412	INTRON	Slc17a6	-
chr7	59454654	G	T	0.428571	0.35	INTERGENIC	-	-
chr7	60615820	A	G	0.5	0.466667	INTERGENIC	-	-
chr7	60994481	C	T	0.322581	0.428571	INTERGENIC	-	-
chr7	61028489	T	C	0.517241	0.636364	INTERGENIC	-	-
chr7	61243535	T	A	0.37931	0.366667	INTERGENIC	-	-
chr7	61441711	A	G	0.451613	0.384615	INTERGENIC	-	-
chr7	61704634	G	T	0.352941	0.518519	INTERGENIC	-	-
chr7	61790082	G	A	0.684211	0.347826	INTERGENIC	-	-
chr7	68041655	C	A	0.358974	0.489362	INTERGENIC	-	-
chr7	68422014	G	T	0.333333	0.272727	INTERGENIC	-	-
chr7	68623398	T	A	0.6	0.555556	INTERGENIC	-	-
chr7	68761821	C	A	0.521739	0.48	INTERGENIC	B230209E15Rik	-1608
chr7	76142320	C	T	0.433333	0.469388	INTERGENIC	-	-
chr7	76920762	C	A	0.588235	0.419355	INTERGENIC	-	-
chr7	78435501	G	T	0.333333	0.466667	INTERGENIC	-	-
chr7	80937925	C	G	0.56	0.520833	INTERGENIC	-	-
chr7	81285114	A	G	0.571429	0.452381	INTERGENIC	-	-
chr7	82183348	G	T	0.516129	0.21875	INTERGENIC	-	-
chr7	83315864	G	C	0.431034	0.4	INTERGENIC	-	-
chr7	83468987	G	T	0.421053	0.333333	INTRON	Agbl1	-
chr7	86032873	A	T	0.529412	0.4375	INTERGENIC	mmu-miR-7-2	-290
chr7	88269535	C	A	0.40625	0.444444	INTRON	Slc28a1	-
chr7	89733693	T	G	0.4	0.442308	INTRON	Adamtsl3	-
chr7	92290684	T	C	0.433333	0.566667	INTRON	Vmn2r67	-
chr7	92616773	G	T	0.416667	0.340909	INTERGENIC	-	-
chr7	96098168	C	T	0.333333	0.366667	INTERGENIC	-	-
chr7	97031042	C	A	0.408163	0.396552	INTRON	Ccdc81	-
chr7	97779673	C	G	0.388889	0.321429	INTERGENIC	-	-
chr7	100946091	A	G	0.416667	0.32	INTERGENIC	-	-
chr7	100956460	C	T	0.4	0.378378	INTERGENIC	-	-
chr7	102309672	G	T	0.36	0.532258	INTERGENIC	-	-
chr7	102378811	G	T	0.4375	0.428571	INTERGENIC	-	-
chr7	103430576	A	C	0.592593	0.333333	UTR-5	Odz4	-
chr7	103739520	C	T	0.322581	0.431818	INTRON	Odz4	-
chr7	109074314	C	A	0.581395	0.513514	UTR-5	Lrrc51	-
chr7	110470057	C	T	0.48	0.322581	INTERGENIC	Olfr597	183
chr7	110673588	T	C	0.333333	0.372549	INTERGENIC	-	-
chr7	111593295	G	A	0.448276	0.441176	UTR-5	Trim30a	-
chr7	115340891	C	A	0.408163	0.552632	INTERGENIC	-	-
chr7	118215645	C	A	0.30303	0.489362	UTR-3	Eif4g2	-
chr7	119814027	T	G	0.517241	0.5	INTERGENIC	-	-
chr7	120873173	C	T	0.44	0.4	INTERGENIC	-	-
chr7	123888018	T	G	0.512195	0.314815	INTERGENIC	-	-
chr7	129793671	A	G	0.217391	0.333333	INTERGENIC	-	-
chr7	129816010	T	G	0.36	0.348837	INTRON	Cacng3	-
chr7	130061142	G	T	0.491228	0.471698	INTERGENIC	-	-
chr7	138897804	T	A	0.368421	0.36	INTERGENIC	-	-
chr7	139104565	T	A	0.5	0.461538	INTERGENIC	-	-
chr7	144010928	G	T	0.533333	0.520833	INTERGENIC	-	-
chr7	147051508	T	C	0.423729	0.372881	INTRON	Gpr123	-
chr7	149629421	G	A	0.430769	0.526316	INTRON	Tnni2	-
chr7	150144033	C	T	0.276596	0.493506	INTERGENIC	-	-
chr7	150545683	A	C	0.384615	0.4	INTRON	Kcnq1	-
chr7	150614500	C	T	0.444444	0.464789	INTERGENIC	Kcnq1	1553
chr7	151580897	G	A	0.466667	0.439394	INTRON	Shank2	-
chr8	4913227	C	A	0.387755	0.413043	INTERGENIC	-	-
chr8	5392291	T	A	0.818182	0.454545	INTERGENIC	-	-
chr8	5447342	T	G	0.486486	0.484848	INTERGENIC	-	-
chr8	5657785	T	G	0.301887	0.358974	INTERGENIC	-	-
chr8	7348587	G	A	0.529412	0.631579	INTERGENIC	-	-
chr8	14216503	C	T	0.424242	0.482143	INTRON	Dlgap2	-
chr8	16578249	T	G	0.5	0.485714	INTRON	Csmd1	-
chr8	17038793	G	T	0.5	0.433333	INTRON	Csmd1	-
chr8	19238744	C	G	0.25	0.307692	INTERGENIC	Defb46	-1172
chr8	22625358	A	G	0.413793	0.533333	INTERGENIC	-	-
chr8	22709458	G	T	0.761905	0.647059	INTERGENIC	-	-
chr8	24817552	G	T	0.517857	0.591837	UTR-5	Zmat4	-
chr8	24979198	G	A	0.470588	0.547619	INTRON	Zmat4	-
chr8	25056980	T	G	0.521739	0.47619	INTRON	Zmat4	-
chr8	25137925	C	T	0.459459	0.439024	INTRON	Zmat4	-
chr8	27757622	T	G	0.4375	0.529412	INTERGENIC	-	-
chr8	29189661	G	C	0.517241	0.472222	INTERGENIC	-	-
chr8	29247478	T	G	0.366667	0.384615	INTERGENIC	-	-
chr8	31380629	G	T	0.407407	0.514286	INTERGENIC	-	-
chr8	33944851	C	T	0.454545	0.34375	INTERGENIC	-	-
chr8	34613602	C	A	0.464286	0.30303	INTERGENIC	-	-
chr8	35757689	G	T	0.486486	0.387755	INTERGENIC	-	-
chr8	37924845	G	A	0.451613	0.44898	INTRON	Dlc1	-
chr8	44130764	C	T	0.510638	0.346939	INTERGENIC	-	-
chr8	50648424	A	T	0.478261	0.475	INTERGENIC	-	-
chr8	54156143	C	T	0.6	0.447368	INTERGENIC	-	-
chr8	54180774	A	G	0.409091	0.37931	INTERGENIC	-	-
chr8	59688463	G	T	0.45	0.393939	INTERGENIC	-	-
chr8	62149498	C	A	0.478261	0.527778	INTERGENIC	-	-
chr8	62783837	T	C	0.481481	0.53125	INTERGENIC	-	-
chr8	64624154	A	C	0.519231	0.4	INTERGENIC	-	-
chr8	65036758	T	C	0.333333	0.259259	INTERGENIC	-	-
chr8	66070466	G	T	0.366667	0.388889	INTERGENIC	-	-
chr8	66207628	G	A	0.516129	0.5	INTERGENIC	-	-
chr8	67233283	G	T	0.464286	0.448276	INTRON	Klhl2	-
chr8	69877036	T	C	0.529412	0.547619	INTERGENIC	-	-
chr8	70768807	T	C	0.62963	0.595238	INTERGENIC	-	-
chr8	71545885	C	A	0.396226	0.365854	INTERGENIC	-	-
chr8	72023262	G	A	0.627119	0.592593	INTERGENIC	-	-
chr8	75437437	C	A	0.363636	0.666667	INTRON	Large	-
chr8	76197864	G	T	0.432432	0.385965	INTERGENIC	-	-
chr8	78741884	C	T	0.375	0.36	INTERGENIC	-	-
chr8	80529445	A	C	0.485714	0.55814	INTERGENIC	-	-
chr8	80914354	T	A	0.514286	0.422222	INTRON	Ttc29	-
chr8	81310345	G	A	0.525	0.5	INTERGENIC	-	-
chr8	85886079	C	A	0.368421	0.326087	INTRON	4933434I20Rik	-
chr8	86331258	C	A	0.304348	0.468085	INTERGENIC	-	-
chr8	88218291	G	A	0.636364	0.377358	INTERGENIC	Neto2	-3383
chr8	92334553	C	T	0.4	0.484848	INTERGENIC	-	-
chr8	93012516	A	G	0.403509	0.315789	INTERGENIC	-	-
chr8	98729808	T	G	0.534884	0.541667	INTERGENIC	-	-
chr8	99507448	A	G	0.410256	0.465517	INTERGENIC	-	-
chr8	102947328	A	G	0.333333	0.28	INTERGENIC	-	-
chr8	104544993	T	A	0.481481	0.227273	INTERGENIC	-	-
chr8	105311921	T	G	0.347826	0.266667	INTERGENIC	Cdh11	-2910
chr8	109645103	G	T	0.42029	0.530303	INTERGENIC	-	-
chr8	111046042	C	A	0.391304	0.490909	INTERGENIC	-	-
chr8	114021955	C	A	0.482759	0.484848	INTRON	Wdr59	-
chr8	114098139	G	A	0.431373	0.34	INTRON	Znrf1	-
chr8	117008053	T	G	0.382353	0.451613	INTRON	Wwox	-
chr8	122369533	A	C	0.413043	0.486486	INTERGENIC	-	-
chr8	127004592	C	A	0.487805	0.684211	INTERGENIC	-	-
chr8	128364051	T	G	0.54717	0.407407	INTRON	Pcnxl2	-
chr8	128369033	C	A	0.387097	0.5	INTRON	Pcnxl2	-
chr9	3964701	A	G	0.414634	0.391304	INTERGENIC	-	-
chr9	5746820	G	T	0.382979	0.365854	INTERGENIC	-	-
chr9	7907846	C	A	0.394737	0.515152	INTERGENIC	-	-
chr9	9727024	C	T	0.347826	0.375	INTRON	Cntn5	-
chr9	11403301	G	A	0.380952	0.444444	INTERGENIC	-	-
chr9	17218593	T	C	0.441176	0.5	INTERGENIC	-	-
chr9	17514056	C	A	0.542857	0.37931	INTERGENIC	-	-
chr9	20037226	G	T	0.27907	0.490566	INTERGENIC	-	-
chr9	22544406	C	A	0.352941	0.366667	INTRON	Bbs9	-
chr9	23962809	T	C	0.238095	0.35	INTRON	Npsr1	-
chr9	24841183	A	T	0.411765	0.414634	INTERGENIC	-	-
chr9	27033092	G	C	0.378378	0.518519	INTERGENIC	-	-
chr9	33293751	G	A	0.318182	0.333333	INTERGENIC	-	-
chr9	33843201	A	C	0.464286	0.52	INTERGENIC	-	-
chr9	34240179	C	A	0.538462	0.4	INTERGENIC	-	-
chr9	35794372	G	T	0.4	0.326923	INTERGENIC	-	-
chr9	36416040	A	G	0.376812	0.45283	INTERGENIC	-	-
chr9	37417176	A	G	0.407407	0.483871	INTRON	Spa17	-
chr9	38482785	G	T	0.346154	0.5	INTERGENIC	Olfr918	-1719
chr9	39786413	C	T	0.407407	0.485714	INTERGENIC	-	-
chr9	39940660	G	C	0.442623	0.530612	INTERGENIC	-	-
chr9	39958381	G	A	0.542373	0.472222	UTR-3	Tmem225	-
chr9	46454177	A	T	0.55814	0.431373	INTERGENIC	-	-
chr9	48683027	G	T	0.472222	0.388889	INTERGENIC	-	-
chr9	49150151	A	C	0.625	0.392157	UTR-5	Drd2	-
chr9	50191118	A	T	0.46875	0.404255	INTERGENIC	-	-
chr9	50530580	G	T	0.3125	0.464286	INTRON	Dixdc1	-
chr9	54469208	A	G	0.436364	0.381818	INTRON	Acsbg1	-
chr9	57227856	T	C	0.384615	0.461538	INTERGENIC	-	-
chr9	60851764	T	A	0.351351	0.382979	INTERGENIC	-	-
chr9	64411188	G	A	0.382979	0.518519	INTRON	Megf11	-
chr9	69050702	G	T	0.469388	0.405405	INTRON	Rora	-
chr9	71405570	C	T	0.414634	0.537037	INTRON	Myzap	-
chr9	73698515	C	A	0.521739	0.588235	INTRON	Unc13c	-
chr9	76114714	G	T	0.583333	0.5	INTRON	Hcrtr2	-
chr9	76270614	G	T	0.5625	0.362069	INTERGENIC	-	-
chr9	76735681	T	G	0.272727	0.40625	INTERGENIC	-	-
chr9	81630551	C	A	0.444444	0.45	INTERGENIC	-	-
chr9	82131631	A	G	0.3125	0.235294	INTERGENIC	-	-
chr9	82297815	G	T	0.212766	0.307692	INTERGENIC	-	-
chr9	84856903	C	A	0.42	0.435897	INTERGENIC	-	-
chr9	86111776	G	T	0.552632	0.352941	INTERGENIC	-	-
chr9	86129064	G	T	0.545455	0.348837	INTERGENIC	-	-
chr9	88760518	G	A	0.388889	0.416667	INTERGENIC	-	-
chr9	92018234	C	G	0.416667	0.482759	INTERGENIC	-	-
chr9	92728701	G	T	0.428571	0.46875	INTERGENIC	-	-
chr9	93250472	G	T	0.5	0.527778	INTERGENIC	-	-
chr9	94077651	G	T	0.5	0.439024	INTERGENIC	-	-
chr9	94494205	G	C	0.425	0.405405	INTERGENIC	-	-
chr9	95288904	G	C	0.466667	0.44	INTERGENIC	-	-
chr9	95655294	C	T	0.516129	0.369565	INTRON	Pls1	-
chr9	97492647	C	T	0.289474	0.352941	INTRON	Clstn2	-
chr9	107091518	C	A	0.45098	0.395349	INTRON	Dock3	-
chr9	107903940	G	T	0.461538	0.412698	INTERGENIC	Ip6k1	-1039
chr9	112259605	G	T	0.439024	0.424242	INTERGENIC	-	-
chr9	113428223	C	A	0.466667	0.367347	UTR-3	AU023762	-
chr9	115656080	G	T	0.434783	0.460317	INTERGENIC	-	-
chr9	118331806	T	G	0.539683	0.393939	INTERGENIC	-	-
chr9	120454185	A	G	0.479167	0.377778	INTRON	Entpd3	-
chr9	122248675	C	T	0.37931	0.4	INTERGENIC	-	-
chr10	5199057	G	T	0.5	0.333333	INTRON	Syne1	-
chr10	7114323	G	A	0.253968	0.315789	INTERGENIC	-	-
chr10	12171741	G	T	0.537037	0.416667	INTRON	Utrn	-
chr10	12556021	A	C	0.405405	0.430769	INTRON	Utrn	-
chr10	14651336	T	A	0.375	0.46	INTERGENIC	-	-
chr10	14921228	A	G	0.555556	0.4	INTERGENIC	-	-
chr10	18086706	A	T	0.548387	0.444444	INTERGENIC	-	-
chr10	18223847	C	T	0.418605	0.297872	INTRON	Nhsl1	-
chr10	19686536	G	T	0.548387	0.424242	INTRON	Map3k5	-
chr10	19712794	C	A	0.509434	0.47541	INTRON	Map3k5	-
chr10	21614887	G	T	0.440678	0.449541	INTRON	Sgk1	-
chr10	24412267	A	G	0.413043	0.292683	INTRON	Enpp1	-
chr10	26436962	C	A	0.428571	0.488372	INTERGENIC	-	-
chr10	29063110	C	T	0.516129	0.466667	INTRON	Echdc1	-
chr10	29188203	G	A	0.439024	0.424242	INTRON	Rspo3	-
chr10	29617872	A	G	0.381818	0.303571	INTERGENIC	-	-
chr10	29671682	C	A	0.481481	0.428571	INTERGENIC	-	-
chr10	29780983	C	G	0.525	0.487179	INTERGENIC	-	-
chr10	30973046	C	T	0.630769	0.490909	INTERGENIC	-	-
chr10	32397177	C	T	0.386364	0.5	INTRON	Nkain2	-
chr10	32740456	T	G	0.318182	0.571429	INTERGENIC	-	-
chr10	33419112	T	G	0.382353	0.307692	INTERGENIC	-	-
chr10	35336231	A	T	0.5	0.235294	INTERGENIC	-	-
chr10	36587103	G	A	0.461538	0.5	INTERGENIC	-	-
chr10	40162379	C	T	0.436364	0.454545	INTRON	Cdk19	-
chr10	41292076	C	A	0.571429	0.333333	INTRON	Ccdc162	-
chr10	41787018	G	A	0.6	0.366667	INTERGENIC	-	-
chr10	46959359	T	C	0.483871	0.357143	INTERGENIC	-	-
chr10	47683248	C	A	0.391304	0.7	INTERGENIC	-	-
chr10	48534809	T	A	0.658537	0.375	INTERGENIC	-	-
chr10	50006432	C	A	0.464286	0.393939	INTERGENIC	-	-
chr10	50079425	T	A	0.575758	0.527778	INTERGENIC	-	-
chr10	50178057	A	T	0.44	0.416667	INTERGENIC	-	-
chr10	50861503	G	T	0.447368	0.24	INTERGENIC	-	-
chr10	52121153	C	A	0.488372	0.403846	INTRON	Nepn	-
chr10	53818586	C	A	0.4	0.517241	INTERGENIC	-	-
chr10	54465064	C	A	0.454545	0.421053	INTERGENIC	-	-
chr10	56235402	T	G	0.395349	0.4	INTERGENIC	-	-
chr10	56905558	A	T	0.482759	0.37931	INTERGENIC	-	-
chr10	61450850	A	G	0.518519	0.48	INTERGENIC	-	-
chr10	64956543	C	A	0.285714	0.444444	INTERGENIC	-	-
chr10	64974971	A	G	0.309524	0.3	INTERGENIC	-	-
chr10	65267341	G	A	0.521739	0.5	INTERGENIC	-	-
chr10	66249370	G	C	0.434783	0.46875	INTERGENIC	-	-
chr10	70634410	A	T	0.555556	0.5	UTR-3	C730027H18Rik	-
chr10	73346778	G	T	0.352941	0.333333	UTR-5	Pcdh15	-
chr10	75536910	A	C	0.4	0.485294	INTRON	Slc5a4b	-
chr10	80294505	G	A	0.392405	0.45679	INTERGENIC	Lingo3	1043
chr10	80973143	A	T	0.324324	0.27451	INTRON	Gna15	-
chr10	81881368	C	A	0.428571	0.371429	INTERGENIC	-	-
chr10	85299125	C	A	0.464286	0.37037	INTERGENIC	-	-
chr10	85984007	G	A	0.54	0.424242	INTERGENIC	-	-
chr10	86097052	C	A	0.479452	0.4375	INTERGENIC	-	-
chr10	88161859	C	A	0.521739	0.6	INTERGENIC	-	-
chr10	89590656	G	C	0.6	0.4375	INTRON	Anks1b	-
chr10	90984507	T	A	0.363636	0.294118	INTERGENIC	-	-
chr10	93414004	A	C	0.424242	0.529412	INTERGENIC	-	-
chr10	94112473	G	A	0.375	0.410256	INTERGENIC	-	-
chr10	94426282	T	A	0.378788	0.382979	INTERGENIC	-	-
chr10	100703544	T	G	0.392857	0.521739	INTERGENIC	-	-
chr10	100970064	T	G	0.424242	0.5	INTERGENIC	-	-
chr10	105146411	G	A	0.346154	0.357143	INTERGENIC	-	-
chr10	106977027	T	C	0.333333	0.219512	INTRON	Ptprq	-
chr10	107385085	A	T	0.553571	0.431373	INTERGENIC	-	-
chr10	109716193	T	C	0.378378	0.428571	INTERGENIC	-	-
chr10	111405213	A	G	0.431818	0.5	INTERGENIC	-	-
chr10	111781890	G	A	0.381818	0.541667	INTRON	Kcnc2	-
chr10	111995868	C	A	0.413043	0.425	INTERGENIC	-	-
chr10	113819865	T	G	0.393939	0.5625	INTERGENIC	-	-
chr10	115454595	A	G	0.448276	0.282051	INTERGENIC	Ptprr	-824
chr10	115596956	G	A	0.490909	0.435897	INTRON	Ptprr	-
chr10	117688759	C	T	0.631148	0.570312	INTERGENIC	-	-
chr10	122015452	C	A	0.466667	0.5	INTERGENIC	-	-
chr10	123289825	T	G	0.54	0.55	INTERGENIC	-	-
chr10	123923992	T	A	0.258065	0.365385	UTR-5	4930503E24Rik	-
chr10	126784447	T	G	0.477273	0.53125	INTERGENIC	Inhbe	2011
chr10	128738527	G	T	0.378378	0.454545	INTERGENIC	-	-
chr10	129122517	T	A	0.5	0.411765	INTERGENIC	Olfr802	-2724
chr10	129610314	C	A	0.483333	0.44	INTERGENIC	-	-
chr11	9535903	A	T	0.368421	0.482759	INTRON	Abca13	-
chr11	9563763	G	A	0.4375	0.323529	INTRON	Abca13	-
chr11	10848961	G	T	0.5	0.346154	INTERGENIC	-	-
chr11	12620026	C	T	0.518519	0.555556	INTERGENIC	-	-
chr11	12846209	G	T	0.384615	0.489362	INTERGENIC	-	-
chr11	13104208	T	G	0.405405	0.571429	INTERGENIC	-	-
chr11	13901561	A	T	0.37037	0.269231	INTERGENIC	-	-
chr11	15700526	G	T	0.428571	0.380952	INTERGENIC	-	-
chr11	15767273	T	C	0.347826	0.5	INTERGENIC	-	-
chr11	15888686	G	C	0.342857	0.53125	INTERGENIC	-	-
chr11	17190354	C	G	0.48125	0.523256	INTERGENIC	-	-
chr11	17525512	G	T	0.48	0.377778	INTERGENIC	-	-
chr11	21645128	G	C	0.448276	0.53125	INTRON	Wdpcp	-
chr11	26166413	T	A	0.666667	0.552632	INTERGENIC	-	-
chr11	30316550	C	T	0.45098	0.458333	INTERGENIC	-	-
chr11	33062366	C	G	0.396825	0.480769	INTRON	Npm1	-
chr11	35124459	A	T	0.369863	0.551724	INTRON	Slit3	-
chr11	35166229	G	A	0.482143	0.510204	INTRON	Slit3	-
chr11	37800665	C	A	0.571429	0.304348	INTERGENIC	-	-
chr11	38905963	G	A	0.5625	0.451613	INTERGENIC	-	-
chr11	43435603	A	G	0.421053	0.48	INTERGENIC	-	-
chr11	45811795	A	C	0.5	0.55814	INTRON	Sox30	-
chr11	49662946	A	T	0.5	0.384615	UTR-5	Mapk9	-
chr11	50524834	C	T	0.440678	0.372549	INTRON	Adamts2	-
chr11	50560551	C	T	0.474576	0.41791	INTRON	Adamts2	-
chr11	58467411	C	A	0.275	0.391304	INTERGENIC	Trim58	1505
chr11	65334768	G	A	0.47619	0.405405	INTERGENIC	-	-
chr11	75436004	A	T	0.340426	0.5	INTRON	Pitpna	-
chr11	76313750	G	T	0.651163	0.596154	INTRON	Abr	-
chr11	77477286	C	A	0.529412	0.488889	INTERGENIC	-	-
chr11	82397635	C	A	0.505882	0.460526	INTERGENIC	-	-
chr11	83277334	C	T	0.288889	0.490196	INTERGENIC	Mmp28	-871
chr11	91479303	T	A	0.384615	0.285714	INTERGENIC	-	-
chr11	92295981	G	C	0.428571	0.296296	INTERGENIC	-	-
chr11	94377917	A	C	0.339286	0.285714	INTRON	Mycbpap	-
chr11	95457584	G	C	0.461538	0.338235	INTERGENIC	-	-
chr11	96102036	T	C	0.546875	0.595745	INTERGENIC	-	-
chr11	96259819	C	T	0.210526	0.36	INTERGENIC	-	-
chr11	99931894	C	G	0.414286	0.382979	INTERGENIC	-	-
chr11	100399223	C	A	0.488889	0.405797	INTERGENIC	-	-
chr11	101682907	T	G	0.5	0.558824	INTERGENIC	-	-
chr11	104724314	T	A	0.38	0.480769	INTERGENIC	-	-
chr11	106601799	A	T	0.47619	0.24	INTERGENIC	-	-
chr11	112594026	G	T	0.510204	0.272727	INTERGENIC	-	-
chr11	118631640	A	G	0.454545	0.534483	UTR-5	Rbfox3	-
chr11	121735627	A	C	0.351351	0.487805	INTERGENIC	-	-
chr12	3255392	T	A	0.608696	0.516129	INTRON	Rab10	-
chr12	3441632	C	T	0.511628	0.487805	INTRON	Asxl2	-
chr12	5531811	T	A	0.395349	0.375	INTERGENIC	-	-
chr12	5994161	G	T	0.42	0.47619	INTERGENIC	-	-
chr12	7266963	T	C	0.419355	0.548387	INTERGENIC	-	-
chr12	8805649	C	T	0.473684	0.35	INTERGENIC	-	-
chr12	10246452	G	T	0.433333	0.392857	INTERGENIC	-	-
chr12	12199702	C	G	0.333333	0.211538	INTERGENIC	-	-
chr12	15195545	G	A	0.536585	0.585366	INTERGENIC	-	-
chr12	17855166	C	A	0.475	0.516667	INTERGENIC	-	-
chr12	20468954	A	T	0.542857	0.472222	INTERGENIC	-	-
chr12	21579314	C	A	0.328125	0.37931	INTERGENIC	-	-
chr12	26042168	C	T	0.340909	0.216216	INTERGENIC	-	-
chr12	26213171	T	C	0.5	0.463415	INTERGENIC	-	-
chr12	31304092	C	A	0.555556	0.385965	INTERGENIC	-	-
chr12	35807482	G	T	0.578947	0.333333	INTRON	Snx13	-
chr12	36057090	T	C	0.393939	0.451613	INTERGENIC	-	-
chr12	38838763	A	G	0.375	0.525	INTRON	Dgkb	-
chr12	39088958	G	T	0.3125	0.242424	INTRON	Dgkb	-
chr12	41654389	G	A	0.342857	0.425532	INTERGENIC	-	-
chr12	43419129	C	A	0.439024	0.576923	INTERGENIC	-	-
chr12	52465086	C	T	0.344828	0.3	INTRON	G2e3	-
chr12	57320187	C	G	0.4375	0.276923	INTERGENIC	-	-
chr12	58786078	G	A	0.426667	0.482143	INTERGENIC	-	-
chr12	60962675	T	A	0.407407	0.574074	INTERGENIC	-	-
chr12	63293617	C	A	0.611111	0.5	INTERGENIC	-	-
chr12	63833028	A	T	0.44898	0.333333	INTERGENIC	-	-
chr12	67901968	C	T	0.59375	0.551724	INTRON	Mdga2	-
chr12	69048028	C	A	0.727273	0.688889	INTERGENIC	-	-
chr12	70358576	T	C	0.68	0.611111	INTRON	Klhdc1	-
chr12	74689361	G	A	0.6	0.6875	INTRON	Prkch	-
chr12	75509097	G	T	0.346154	0.322581	INTERGENIC	-	-
chr12	75520348	G	C	0.548387	0.785714	INTERGENIC	-	-
chr12	77122192	T	C	0.311475	0.411765	INTRON	Syne2	-
chr12	77784616	G	T	0.298507	0.310345	UTR-5	Spnb1	-
chr12	83816898	C	G	0.62	0.606061	INTRON	Rgs6	-
chr12	84228654	C	T	0.337209	0.276923	INTRON	Rgs6	-
chr12	87123627	G	T	0.366667	0.35443	INTRON	Mfsd7c	-
chr12	87599958	G	T	0.428571	0.322581	INTRON	1700020O03Rik	-
chr12	88871515	C	A	0.363636	0.258824	INTERGENIC	-	-
chr12	89973499	C	T	0.222222	0.348837	UTR-5	Nrxn3	-
chr12	92069455	C	T	0.485714	0.289474	INTERGENIC	-	-
chr12	92291443	G	A	0.333333	0.388889	INTRON	4930534B04Rik	-
chr12	95216935	A	C	0.526316	0.458333	INTERGENIC	-	-
chr12	96382444	C	A	0.212766	0.362069	INTERGENIC	-	-
chr12	100120460	T	A	0.673913	0.603774	INTRON	Eml5	-
chr12	101222471	C	T	0.294118	0.304348	INTRON	Kcnk13	-
chr12	104810635	C	A	0.428571	0.5	INTRON	Ppp4r4	-
chr12	107907336	G	T	0.487179	0.571429	INTERGENIC	-	-
chr12	112387745	A	C	0.412698	0.453125	INTERGENIC	-	-
chr12	117908280	T	C	0.5	0.425	INTRON	Ptprn2	-
chr12	119056128	C	T	0.307692	0.291667	INTERGENIC	-	-
chr12	120014296	C	A	0.404762	0.428571	INTERGENIC	-	-
chr13	8921574	T	A	0.486486	0.411765	INTERGENIC	-	-
chr13	10400782	C	A	0.425926	0.475	INTERGENIC	-	-
chr13	10790090	G	C	0.424242	0.633333	INTERGENIC	-	-
chr13	11379022	A	C	0.222222	0.411765	INTERGENIC	-	-
chr13	11771538	C	A	0.24	0.333333	INTRON	Ryr2	-
chr13	13936509	G	T	0.342857	0.575	INTERGENIC	-	-
chr13	14563697	T	C	0.55102	0.423077	UTR-5	Hecw1	-
chr13	17105237	T	G	0.444444	0.421053	INTRON	5033411D12Rik	-
chr13	17211144	C	A	0.470588	0.377778	INTRON	5033411D12Rik	-
chr13	18606238	T	A	0.355556	0.527778	INTERGENIC	-	-
chr13	18645447	T	A	0.425	0.292683	INTERGENIC	-	-
chr13	19671165	C	G	0.351852	0.228571	INTERGENIC	-	-
chr13	22432388	G	T	0.44186	0.272727	INTERGENIC	-	-
chr13	22709006	A	G	0.47541	0.470588	INTERGENIC	Vmn1r206	2960
chr13	25410725	C	A	0.545455	0.424242	INTERGENIC	-	-
chr13	25462443	C	G	0.340426	0.257143	INTERGENIC	-	-
chr13	28091190	G	T	0.642857	0.315789	INTERGENIC	-	-
chr13	36928278	T	C	0.371429	0.638889	INTERGENIC	-	-
chr13	42257153	C	G	0.415094	0.412698	INTRON	Hivep1	-
chr13	50303222	C	G	0.512195	0.512195	INTERGENIC	-	-
chr13	51454458	T	C	0.339623	0.481481	INTERGENIC	-	-
chr13	56451970	A	C	0.566038	0.482759	INTERGENIC	-	-
chr13	57684565	C	T	0.45	0.34375	INTRON	Spock1	-
chr13	58784748	C	G	0.477273	0.617021	INTERGENIC	-	-
chr13	60487734	T	G	0.432432	0.424242	INTERGENIC	-	-
chr13	62937182	G	T	0.323529	0.25	INTERGENIC	Fbp2	1063
chr13	72828359	A	C	0.53125	0.433333	INTERGENIC	-	-
chr13	72879747	A	C	0.422222	0.431373	INTERGENIC	-	-
chr13	78097749	A	C	0.607143	0.423077	INTRON	Fam172a	-
chr13	78502109	G	C	0.457143	0.322581	INTERGENIC	-	-
chr13	80706768	G	T	0.636364	0.404255	INTERGENIC	-	-
chr13	81409410	C	A	0.479167	0.518519	INTRON	Gpr98	-
chr13	82205429	T	C	0.5625	0.457143	INTERGENIC	-	-
chr13	84815684	G	T	0.547619	0.5	INTERGENIC	-	-
chr13	85148006	G	T	0.482759	0.307692	INTERGENIC	-	-
chr13	87925882	C	A	0.45	0.416667	INTERGENIC	-	-
chr13	94593058	C	G	0.434783	0.555556	INTRON	Arsb	-
chr13	105154418	C	T	0.227273	0.463415	INTRON	Adamts6	-
chr13	109318010	G	A	0.333333	0.217391	INTERGENIC	-	-
chr13	109376117	G	A	0.318182	0.32	INTERGENIC	-	-
chr13	113627667	A	G	0.541667	0.580645	INTRON	Ppap2a	-
chr13	116143858	G	T	0.434783	0.294118	INTERGENIC	-	-
chr13	118889201	G	A	0.5	0.411765	INTERGENIC	-	-
chr13	119799774	G	A	0.5	0.483871	INTERGENIC	-	-
chr14	8194785	C	A	0.368421	0.517241	INTERGENIC	-	-
chr14	10584062	C	A	0.428571	0.4	INTRON	Fhit	-
chr14	15567183	A	C	0.446809	0.571429	INTRON	Slc4a7	-
chr14	21365037	C	T	0.344828	0.357143	INTRON	Ppp3cb	-
chr14	21553754	G	A	0.425532	0.452055	UTR-5	Ndst2	-
chr14	23494948	T	C	0.285714	0.612903	INTRON	1700112E06Rik	-
chr14	30779224	C	A	0.470588	0.5	INTERGENIC	Selk	-2342
chr14	32867721	C	T	0.416667	0.372093	INTRON	Galntl2	-
chr14	36033958	A	G	0.574468	0.454545	INTRON	Grid1	-
chr14	37868710	C	T	0.45098	0.34375	INTRON	Lrit1	-
chr14	38576503	C	A	0.272727	0.44	INTERGENIC	-	-
chr14	42742144	A	G	0.3125	0.234043	INTERGENIC	-	-
chr14	44249036	A	G	0.309524	0.205128	INTERGENIC	-	-
chr14	44368909	T	C	0.348837	0.243243	INTERGENIC	-	-
chr14	45551724	A	G	0.315789	0.304348	INTERGENIC	-	-
chr14	49007153	G	A	0.227273	0.333333	INTERGENIC	-	-
chr14	53306893	C	T	0.3	0.333333	INTERGENIC	-	-
chr14	53708357	A	T	0.311111	0.310345	INTERGENIC	-	-
chr14	53710044	C	T	0.333333	0.391304	INTERGENIC	-	-
chr14	57402802	C	A	0.6	0.642857	INTERGENIC	-	-
chr14	57666782	G	A	0.454545	0.363636	UTR-5	Gja3	-
chr14	60170685	G	T	0.4375	0.454545	INTERGENIC	Cab39l	2945
chr14	60269952	G	A	0.380952	0.46	INTRON	Atp8a2	-
chr14	62829271	C	T	0.541667	0.393443	INTERGENIC	-	-
chr14	66745284	A	C	0.509091	0.440678	INTERGENIC	Ephx2	-1947
chr14	68297193	G	T	0.368421	0.564103	INTRON	Cdca2	-
chr14	71865963	T	C	0.347826	0.222222	INTERGENIC	-	-
chr14	75554781	T	C	0.457831	0.377049	UTR-5	Lcp1	-
chr14	81522704	A	G	0.475	0.571429	INTERGENIC	-	-
chr14	82020368	A	T	0.357143	0.409091	INTERGENIC	-	-
chr14	84236679	G	A	0.375	0.290323	INTERGENIC	-	-
chr14	86530509	G	A	0.333333	0.375	INTERGENIC	-	-
chr14	88899402	A	T	0.444444	0.361111	INTERGENIC	-	-
chr14	89356026	C	A	0.3125	0.45	INTERGENIC	-	-
chr14	89419297	G	A	0.444444	0.375	INTERGENIC	-	-
chr14	90547701	C	A	0.481481	0.444444	UTR-5	4930474H20Rik	-
chr14	90558830	A	G	0.333333	0.461538	UTR-5	4930474H20Rik	-
chr14	91152841	C	A	0.515152	0.538462	INTERGENIC	-	-
chr14	91208827	A	T	0.444444	0.583333	INTERGENIC	-	-
chr14	91332071	G	C	0.533333	0.413793	INTERGENIC	-	-
chr14	91599849	G	T	0.346154	0.352941	INTERGENIC	-	-
chr14	92325098	T	C	0.521739	0.40625	INTERGENIC	-	-
chr14	94401322	C	A	0.416667	0.342857	INTERGENIC	-	-
chr14	94783970	T	A	0.48	0.354839	INTERGENIC	-	-
chr14	95313609	C	T	0.416667	0.55	INTERGENIC	-	-
chr14	96564281	C	T	0.307692	0.545455	INTRON	Klhl1	-
chr14	96884017	A	G	0.608696	0.380952	INTRON	Klhl1	-
chr14	97177792	C	A	0.3	0.375	INTERGENIC	-	-
chr14	100923182	A	T	0.378378	0.529412	INTERGENIC	-	-
chr14	101656452	G	A	0.4375	0.30303	INTERGENIC	-	-
chr14	102001203	C	A	0.369565	0.65625	INTRON	Tbc1d4	-
chr14	102250376	G	T	0.482759	0.516129	INTRON	Lmo7	-
chr14	105169152	G	T	0.48	0.4	UTR-5	D130009I18Rik	-
chr14	108494165	T	G	0.535714	0.391304	INTERGENIC	-	-
chr14	108543873	A	G	0.441176	0.560976	INTERGENIC	-	-
chr14	108799771	G	T	0.322581	0.4	INTERGENIC	-	-
chr14	108799944	G	T	0.571429	0.458333	INTERGENIC	-	-
chr14	110629501	G	T	0.5	0.37931	INTERGENIC	-	-
chr14	112152560	G	T	0.275862	0.434783	INTERGENIC	-	-
chr14	113460670	G	A	0.451613	0.25	INTERGENIC	-	-
chr14	114296754	C	A	0.384615	0.527778	INTERGENIC	-	-
chr14	114312197	G	T	0.344828	0.451613	INTERGENIC	-	-
chr14	116459053	T	C	0.461538	0.428571	INTRON	Gpc5	-
chr14	124145288	C	A	0.472222	0.342105	INTRON	Itgbl1	-
chr15	3868907	G	T	0.307692	0.409091	INTERGENIC	-	-
chr15	6081935	C	A	0.528302	0.45098	INTERGENIC	-	-
chr15	10725058	T	C	0.595238	0.469388	INTERGENIC	-	-
chr15	11247286	T	G	0.37931	0.53125	INTRON	Adamts12	-
chr15	13959726	A	G	0.46875	0.5	INTERGENIC	-	-
chr15	16365402	C	A	0.407407	0.444444	INTERGENIC	-	-
chr15	17462875	A	C	0.555556	0.470588	INTERGENIC	-	-
chr15	18226935	T	C	0.238095	0.421053	UTR-3	4921515E04Rik	-
chr15	19488787	A	C	0.222222	0.333333	INTERGENIC	-	-
chr15	19749149	C	A	0.333333	0.515152	INTERGENIC	-	-
chr15	19957497	G	T	0.608696	0.5	INTERGENIC	-	-
chr15	21522873	C	A	0.321429	0.6	INTERGENIC	Cdh12	3585
chr15	22131829	C	T	0.529412	0.333333	INTERGENIC	-	-
chr15	23045687	G	T	0.367347	0.309524	UTR-5	Cdh18	-
chr15	23045738	T	C	0.45	0.342105	UTR-5	Cdh18	-
chr15	24225261	T	G	0.45	0.681818	INTERGENIC	-	-
chr15	25112222	C	A	0.444444	0.454545	INTERGENIC	-	-
chr15	26761041	G	A	0.520833	0.418182	INTRON	Fbxl7	-
chr15	32267583	C	T	0.318182	0.25	UTR-5	Sema5a	-
chr15	36148447	C	A	0.434783	0.354839	INTRON	Spag1	-
chr15	37033543	T	C	0.393443	0.402778	INTERGENIC	-	-
chr15	37859536	C	T	0.461538	0.56	INTRON	Rrm2b	-
chr15	41888407	A	G	0.591837	0.444444	INTERGENIC	-	-
chr15	49339547	T	C	0.4	0.368421	INTERGENIC	-	-
chr15	49469205	C	G	0.314286	0.282051	INTERGENIC	-	-
chr15	54497698	G	A	0.448276	0.40625	INTERGENIC	-	-
chr15	55277635	C	A	0.361702	0.363636	INTRON	Col14a1	-
chr15	56325506	T	A	0.627451	0.4375	INTERGENIC	-	-
chr15	60735913	G	T	0.325	0.396552	INTERGENIC	-	-
chr15	62138685	G	T	0.434783	0.425532	INTERGENIC	-	-
chr15	62196114	T	C	0.533333	0.363636	INTERGENIC	-	-
chr15	64266830	A	T	0.480769	0.333333	INTERGENIC	-	-
chr15	64409261	C	A	0.47541	0.366667	INTERGENIC	-	-
chr15	67162776	C	T	0.459459	0.444444	UTR-5	1700012I11Rik	-
chr15	67992699	A	G	0.447368	0.555556	INTRON	Zfat	-
chr15	69693784	G	T	0.431373	0.529412	INTERGENIC	-	-
chr15	71145392	A	G	0.462963	0.433333	INTERGENIC	-	-
chr15	72705009	G	A	0.48	0.388889	INTRON	Trappc9	-
chr15	75083109	G	T	0.565217	0.457627	INTERGENIC	-	-
chr15	76994242	C	G	0.489796	0.433962	INTRON	Rbfox2	-
chr15	80174888	G	T	0.489362	0.432432	INTRON	Cacna1i	-
chr15	80367928	G	T	0.472727	0.461538	INTRON	Enthd1	-
chr15	80380718	C	A	0.547945	0.430769	INTRON	Enthd1	-
chr15	82223576	C	T	0.333333	0.238095	INTRON	Cyp2d11	-
chr15	82680474	C	A	0.526316	0.410714	INTRON	Tcf20	-
chr15	83087388	A	T	0.339623	0.384615	INTERGENIC	-	-
chr15	84138535	C	T	0.4	0.425926	INTRON	Parvb	-
chr15	85027483	A	G	0.397059	0.447761	INTERGENIC	-	-
chr15	86536012	C	A	0.447368	0.578947	INTERGENIC	-	-
chr15	86643713	C	A	0.522727	0.510638	INTERGENIC	-	-
chr15	86811294	G	A	0.381818	0.333333	INTERGENIC	-	-
chr15	91783367	G	T	0.4	0.428571	INTERGENIC	-	-
chr15	98451968	C	T	0.344262	0.209302	INTERGENIC	-	-
chr15	98491646	C	T	0.520833	0.530612	UTR-5	Ddx23	-
chr16	4222205	T	C	0.415094	0.477273	UTR-3	4930455F16Rik	-
chr16	5124486	C	A	0.447368	0.272727	INTRON	Ppl	-
chr16	5577671	C	A	0.45283	0.410714	INTERGENIC	-	-
chr16	10996045	G	A	0.347826	0.363636	INTERGENIC	Litaf	-2831
chr16	13537931	G	T	0.552632	0.357143	INTERGENIC	Parn	126
chr16	16478148	C	T	0.560976	0.46875	INTRON	Fgd4	-
chr16	16487466	G	T	0.45098	0.490196	INTRON	Fgd4	-
chr16	16499808	G	A	0.390625	0.264151	UTR-5	Fgd4	-
chr16	17609878	G	T	0.393443	0.411765	INTERGENIC	-	-
chr16	18048060	G	A	0.436364	0.352941	INTERGENIC	-	-
chr16	21179017	G	A	0.571429	0.578947	INTERGENIC	-	-
chr16	23366778	T	C	0.488372	0.326087	INTERGENIC	-	-
chr16	31995728	C	T	0.5	0.421053	UTR-5	Senp5	-
chr16	37179674	C	T	0.391304	0.391304	INTRON	Stxbp5l	-
chr16	37505862	C	A	0.368421	0.454545	INTERGENIC	-	-
chr16	39137305	C	A	0.5	0.481481	INTERGENIC	-	-
chr16	39426945	C	A	0.296296	0.483871	INTERGENIC	-	-
chr16	40819475	C	A	0.522727	0.342105	INTERGENIC	-	-
chr16	44570467	G	A	0.416667	0.365079	INTERGENIC	-	-
chr16	46096890	G	A	0.388889	0.461538	INTRON	Cd96	-
chr16	47388203	G	T	0.238095	0.441176	INTERGENIC	-	-
chr16	48520231	T	C	0.526316	0.385965	INTRON	Morc1	-
chr16	48717046	C	T	0.433333	0.477273	INTERGENIC	-	-
chr16	50151759	A	T	0.488372	0.403509	INTERGENIC	-	-
chr16	54500496	G	T	0.404762	0.428571	INTERGENIC	-	-
chr16	57838783	G	A	0.391304	0.413793	INTERGENIC	-	-
chr16	61809170	C	A	0.52381	0.583333	INTERGENIC	-	-
chr16	61989502	A	T	0.470588	0.416667	INTERGENIC	-	-
chr16	66023358	T	G	0.296296	0.380952	INTERGENIC	-	-
chr16	67890365	T	C	0.235294	0.380952	INTERGENIC	-	-
chr16	68440203	G	T	0.409091	0.461538	INTERGENIC	-	-
chr16	69206215	A	C	0.333333	0.461538	INTERGENIC	-	-
chr16	73918692	C	T	0.470588	0.411765	INTRON	Robo2	-
chr16	74425306	A	C	0.5	0.461538	INTERGENIC	-	-
chr16	81222991	G	T	0.407407	0.230769	INTRON	Ncam2	-
chr16	81339696	T	A	0.464286	0.458333	INTRON	Ncam2	-
chr16	81705947	C	A	0.588235	0.48	INTERGENIC	-	-
chr16	82142097	T	C	0.320856	0.339394	INTERGENIC	-	-
chr16	83574392	C	A	0.583333	0.347826	INTERGENIC	-	-
chr16	83763030	T	C	0.592593	0.527778	INTERGENIC	-	-
chr16	89454656	C	A	0.384615	0.5	INTERGENIC	-	-
chr16	92800632	A	T	0.466667	0.433962	INTRON	Runx1	-
chr16	94505372	G	A	0.323529	0.455696	UTR-5	Hlcs	-
chr16	94523604	A	T	0.357143	0.461538	INTERGENIC	-	-
chr16	96770760	G	T	0.447368	0.55814	INTERGENIC	-	-
chr16	97953249	C	A	0.506024	0.442623	INTERGENIC	-	-
chr16	98271236	C	G	0.44186	0.484848	INTERGENIC	-	-
chr17	4609903	C	A	0.5	0.547619	INTERGENIC	-	-
chr17	8594487	A	T	0.315789	0.619048	INTRON	T2	-
chr17	10330123	A	T	0.371429	0.372549	INTERGENIC	-	-
chr17	15360573	A	C	0.433962	0.403509	INTERGENIC	-	-
chr17	15779842	C	T	0.366667	0.566667	INTERGENIC	4933401D09Rik	1776
chr17	16907538	C	A	0.529412	0.372093	INTERGENIC	-	-
chr17	19986109	G	T	0.442308	0.552632	INTERGENIC	-	-
chr17	21122572	C	T	0.555556	0.307692	INTERGENIC	-	-
chr17	22135437	C	T	0.423077	0.489362	INTERGENIC	-	-
chr17	26720509	G	A	0.440476	0.432836	INTRON	Ergic1	-
chr17	29141674	C	T	0.444444	0.466667	UTR-5	Stk38	-
chr17	37274803	C	A	0.428571	0.341463	INTERGENIC	-	-
chr17	43108072	T	C	0.533333	0.6	INTERGENIC	-	-
chr17	44368258	A	T	0.65	0.384615	INTRON	Clic5	-
chr17	45427544	C	T	0.368421	0.509804	INTERGENIC	-	-
chr17	48125014	C	A	0.552239	0.517241	INTERGENIC	-	-
chr17	48782054	C	T	0.238095	0.35	INTERGENIC	-	-
chr17	48799758	C	A	0.5	0.447368	INTERGENIC	-	-
chr17	50454666	T	C	0.377358	0.384615	INTERGENIC	-	-
chr17	51279007	C	A	0.413793	0.372549	UTR-5	Tbc1d5	-
chr17	52141712	G	A	0.576271	0.434783	INTERGENIC	-	-
chr17	53446459	C	A	0.511628	0.340426	INTERGENIC	-	-
chr17	57084884	G	C	0.566667	0.407407	INTERGENIC	-	-
chr17	57690391	A	G	0.391304	0.366667	INTERGENIC	-	-
chr17	58027261	G	A	0.411765	0.352941	INTRON	Cntnap5c	-
chr17	59936055	G	A	0.541667	0.56	INTERGENIC	-	-
chr17	61721558	C	T	0.4	0.454545	INTERGENIC	-	-
chr17	61957154	G	A	0.489362	0.413793	INTERGENIC	-	-
chr17	62522846	G	T	0.565217	0.333333	INTERGENIC	-	-
chr17	65706254	T	A	0.419355	0.446809	INTRON	Tmem232	-
chr17	69236231	C	A	0.351351	0.555556	INTERGENIC	-	-
chr17	74152955	G	T	0.395833	0.490909	INTERGENIC	Ehd3	-1226
chr17	77367949	A	T	0.409091	0.457143	INTERGENIC	-	-
chr17	78856422	G	C	0.45098	0.45283	INTERGENIC	-	-
chr17	79714948	A	T	0.37037	0.36	INTERGENIC	-	-
chr17	80013141	G	A	0.40625	0.387097	INTERGENIC	Fam82a1	-1099
chr17	80028214	T	A	0.387097	0.391304	INTRON	Fam82a1	-
chr17	83128977	C	G	0.396226	0.452381	INTERGENIC	-	-
chr17	83412921	T	C	0.375	0.318182	INTERGENIC	-	-
chr17	92779903	C	T	0.481481	0.318182	INTERGENIC	-	-
chr17	92947672	C	A	0.423077	0.380952	INTERGENIC	-	-
chr17	93615707	C	T	0.516129	0.479167	INTERGENIC	-	-
chr17	94136374	A	C	0.535714	0.428571	INTERGENIC	-	-
chr17	94349619	A	T	0.522727	0.375	INTERGENIC	-	-
chr18	9645175	C	A	0.21875	0.32	INTERGENIC	-	-
chr18	9787309	G	A	0.282051	0.487805	INTRON	Colec12	-
chr18	10443687	C	A	0.482759	0.396226	UTR-5	Greb1l	-
chr18	11088846	C	A	0.411765	0.481481	INTERGENIC	Gata6	3213
chr18	18763111	A	C	0.538462	0.488889	INTERGENIC	-	-
chr18	19358221	T	A	0.371429	0.666667	INTERGENIC	-	-
chr18	19504022	A	G	0.433333	0.344828	INTERGENIC	-	-
chr18	19656194	G	A	0.485714	0.538462	INTERGENIC	-	-
chr18	22702529	G	A	0.472727	0.382979	INTERGENIC	-	-
chr18	25084346	G	T	0.46875	0.350877	INTRON	Fhod3	-
chr18	26752670	A	T	0.568966	0.468085	INTERGENIC	-	-
chr18	27923105	T	C	0.537037	0.435484	INTERGENIC	-	-
chr18	28140052	C	A	0.526316	0.4	INTERGENIC	-	-
chr18	28174137	G	T	0.354167	0.378378	INTERGENIC	-	-
chr18	31080912	A	G	0.377778	0.391304	INTERGENIC	-	-
chr18	31132045	A	T	0.411765	0.619048	INTERGENIC	Rit2	1923
chr18	31332353	G	T	0.6	0.444444	INTRON	Rit2	-
chr18	33084912	A	C	0.365854	0.5	INTERGENIC	-	-
chr18	38429489	G	T	0.465116	0.372549	INTRON	Pcdh12	-
chr18	40115817	C	T	0.4	0.421053	INTERGENIC	-	-
chr18	51543714	T	C	0.472222	0.545455	INTERGENIC	-	-
chr18	53283366	T	G	0.517241	0.447368	INTERGENIC	-	-
chr18	53719719	G	A	0.518519	0.652174	INTRON	Prdm6	-
chr18	54092130	C	A	0.459459	0.484848	INTRON	Csnk1g3	-
chr18	57392861	G	C	0.439024	0.361111	INTRON	Megf10	-
chr18	59776923	G	T	0.235294	0.318182	INTERGENIC	-	-
chr18	59780717	C	T	0.217391	0.4	INTERGENIC	-	-
chr18	67543752	C	T	0.387755	0.522727	INTERGENIC	-	-
chr18	74896629	C	G	0.43038	0.512821	INTRON	Myo5b	-
chr18	77675339	G	T	0.481481	0.375	INTRON	Loxhd1	-
chr18	78570114	T	A	0.529412	0.480769	UTR-5	Slc14a2	-
chr18	81372780	C	G	0.481481	0.461538	INTERGENIC	-	-
chr18	88140302	A	T	0.384615	0.5	INTERGENIC	-	-
chr19	3724474	A	T	0.425	0.382979	INTERGENIC	-	-
chr19	4376867	G	T	0.447368	0.477273	INTRON	Kdm2a	-
chr19	14327205	G	T	0.544118	0.492308	INTERGENIC	-	-
chr19	16543300	T	G	0.542857	0.380952	INTRON	Gna14	-
chr19	16764340	G	T	0.3	0.35	INTRON	Vps13a	-
chr19	21598892	C	T	0.4	0.391304	INTERGENIC	-	-
chr19	27905384	C	A	0.52	0.377358	INTRON	Rfx3	-
chr19	35782631	G	T	0.32	0.3	INTERGENIC	-	-
chr19	39090850	T	A	0.5	0.456522	INTRON	Cyp2c55	-
chr19	41067849	T	A	0.365385	0.409091	INTRON	Blnk	-
chr19	47832624	G	T	0.277778	0.388889	INTRON	Wdr96	-
chr19	48710816	A	G	0.384615	0.333333	INTRON	Sorcs3	-
chr19	51178641	T	C	0.421053	0.309524	INTERGENIC	-	-
chr19	57333492	G	T	0.542857	0.647059	INTERGENIC	-	-
chrX	5137051	G	A	0.333333	0.311321	INTERGENIC	-	-
chrX	13799499	C	G	0.9375	0.85	INTERGENIC	-	-
chrX	19997095	C	T	0.931034	0.791667	INTERGENIC	-	-
chrX	24194118	G	T	0.857143	0.9375	INTERGENIC	-	-
chrX	43262476	C	A	0.8125	0.705882	INTERGENIC	-	-
chrX	51101065	G	A	0.55	0.24	INTERGENIC	Xlr	-192
chrX	51139420	G	C	0.603774	0.666667	INTERGENIC	-	-
chrX	60015127	G	T	0.764706	0.666667	INTERGENIC	-	-
chrX	66426743	A	G	0.258065	0.318182	INTERGENIC	-	-
chrX	66458651	A	C	0.4375	0.266667	INTERGENIC	-	-
chrX	72957774	T	G	0.439394	0.43662	INTERGENIC	-	-
chrX	75094214	C	A	0.857143	0.785714	INTRON	Pbsn	-
chrX	76440201	G	T	0.944444	0.625	INTERGENIC	-	-
chrX	78034748	G	T	0.944444	0.842105	INTERGENIC	-	-
chrX	80872923	C	T	0.6	0.521739	INTRON	Dmd	-
chrX	88826048	T	A	0.235294	0.3	INTERGENIC	-	-
chrX	90508602	A	C	0.8125	0.821429	INTERGENIC	-	-
chrX	92658268	C	A	0.3	0.208333	INTERGENIC	-	-
chrX	94147370	C	T	0.222222	0.368421	INTERGENIC	-	-
chrX	94475841	T	C	0.559322	0.623188	INTERGENIC	-	-
chrX	94475892	C	G	0.611111	0.628571	INTERGENIC	-	-
chrX	98560045	G	T	0.909091	0.892857	INTERGENIC	-	-
chrX	101116838	G	T	0.8	0.769231	INTERGENIC	-	-
chrX	103044554	C	T	1	0.722222	INTRON	Atrx	-
chrX	120120326	G	A	0.586957	0.517241	INTERGENIC	-	-
chrX	122700323	G	A	0.520833	0.48	INTERGENIC	-	-
chrX	135709882	A	G	0.555556	0.571429	INTERGENIC	-	-
chrX	139497596	G	A	0.227273	0.310345	INTERGENIC	-	-
chrX	139896716	G	T	0.263158	0.304348	INTERGENIC	-	-
chrX	143702853	T	G	0.56	0.55	INTERGENIC	-	-
chrX	143707445	G	T	0.418182	0.392157	INTERGENIC	-	-
chrX	146606180	C	A	0.894737	0.782609	INTERGENIC	-	-
chrX	147235522	C	T	0.916667	0.903226	INTERGENIC	-	-
chrX	151156920	C	T	0.768116	0.653061	INTERGENIC	-	-
chrX	156344143	A	G	0.962963	0.882353	INTRON	Sh3kbp1	-
chrX	158759421	C	A	0.956522	0.916667	INTERGENIC	-	-
chrX	165038667	G	A	0.95	0.866667	INTERGENIC	-	-
chrY	1487413	C	G	0.76087	0.542373	INTERGENIC	-	-
chrY	2891590	A	G	0.533333	0.5	INTERGENIC	-	-
chrY	2901106	T	C	0.390244	0.533333	INTERGENIC	-	-
iPSC-1-2(p7).specific
chr1	44459984	T	C	0.357143	0	INTERGENIC	-	-
chr1	50403782	C	A	0.387097	0	INTERGENIC	-	-
chr1	143974026	A	T	0.470588	0	INTERGENIC	-	-
chr1	150168378	T	C	0.318182	0	INTERGENIC	-	-
chr2	88949871	G	T	0.695652	0	INTERGENIC	Olfr1221	1861
chr2	95717940	C	A	0.3125	0	INTERGENIC	-	-
chr2	107548434	C	T	0.411765	0	INTERGENIC	-	-
chr2	108014123	G	T	0.345455	0	INTERGENIC	-	-
chr2	117251083	A	C	0.405405	0	INTERGENIC	-	-
chr2	158640708	C	T	0.323529	0	INTRON	Dhx35	-
chr4	105975023	C	T	0.318182	0	INTERGENIC	-	-
chr4	109253468	G	T	0.387097	0	INTERGENIC	-	-
chr5	45013315	T	A	0.5	0	INTRON	Ldb2	-
chr5	91899044	C	A	0.368421	0	INTERGENIC	-	-
chr5	116645933	A	T	0.368421	0	INTRON	Ccdc60	-
chr6	9246770	G	C	0.380952	0	INTERGENIC	-	-
chr6	102230417	A	C	0.363636	0	INTRON	Cntn3	-
chr6	110590991	G	A	0.485714	0	INTERGENIC	-	-
chr7	56200171	C	A	0.339623	0	INTERGENIC	-	-
chr7	71392044	C	T	0.325	0	INTRON	Trpm1	-
chr7	106397561	G	A	0.353846	0	INTERGENIC	-	-
chr8	102610930	G	T	0.315789	0	INTERGENIC	-	-
chr9	37819265	G	T	0.304348	0	INTERGENIC	-	-
chr9	100778621	A	T	0.34	0	INTRON	Stag1	-
chr10	12434809	A	G	0.322034	0	INTRON	Utrn	-
chr10	12685271	T	A	0.390244	0	INTERGENIC	Stx11	-1206
chr10	94854241	G	A	0.3	0	INTERGENIC	-	-
chr11	114847207	G	T	0.36	0	INTRON	Cd300ld	-
chr12	111683777	C	G	0.3	0	INTERGENIC	Ppp2r5c	-1612
chr12	114439919	A	G	0.333333	0	INTERGENIC	-	-
chr13	112498023	T	A	0.375	0	INTRON	Mier3	-
chr14	83660816	T	A	0.324324	0	INTERGENIC	-	-
chr14	86000312	C	A	0.363636	0	INTERGENIC	-	-
chr14	86901661	A	G	0.3	0	INTERGENIC	-	-
chr15	45680575	T	G	0.326531	0	INTERGENIC	-	-
chr15	70437036	C	G	0.318182	0	INTERGENIC	-	-
chr16	69362634	T	C	0.333333	0	INTERGENIC	-	-
chr16	90629705	C	A	0.520833	0	INTERGENIC	-	-
chr17	59290468	T	G	0.315789	0	INTERGENIC	-	-
chrX	114385164	T	G	0.714286	0	INTERGENIC	-	-
chrX	120339283	T	A	0.529412	0	INTERGENIC	-	-
chrY	1639248	G	A	0.3125	0	INTERGENIC	-	-
iPSC-1-3(p7).specific
chr1	45980515	C	T	0	0.3125	INTRON	Slc40a1	-
chr1	156358151	T	C	0	0.318182	INTRON	Cacna1e	-
chr2	65044229	A	G	0	0.375	INTRON	Cobll1	-
chr2	80751528	A	C	0	0.318182	INTERGENIC	-	-
chr2	89660804	A	G	0	0.3	INTERGENIC	Olfr1255	3387
chr3	7485218	C	A	0	0.322581	INTERGENIC	-	-
chr3	7485219	A	G	0	0.333333	INTERGENIC	-	-
chr3	74141468	G	A	0	0.371429	INTERGENIC	-	-
chr3	96311143	C	T	0	0.358491	INTERGENIC	-	-
chr4	72577173	C	A	0	0.333333	INTERGENIC	-	-
chr4	95475471	G	A	0	0.333333	INTRON	Fggy	-
chr4	143303393	G	A	0	0.3	INTERGENIC	-	-
chr4	145189335	T	C	0	0.3	INTERGENIC	-	-
chr5	23106377	T	A	0	0.333333	INTRON	Srpk2	-
chr5	42133389	C	T	0	0.304348	INTERGENIC	-	-
chr5	49201392	G	T	0	0.352941	INTRON	Kcnip4	-
chr5	51072985	G	A	0	0.3	INTERGENIC	-	-
chr5	68730999	A	G	0	0.333333	INTERGENIC	-	-
chr6	55522782	G	A	0	0.347826	INTERGENIC	-	-
chr6	102229422	C	T	0	0.333333	INTRON	Cntn3	-
chr7	23935590	G	A	0	0.333333	INTERGENIC	Gm4541	-1190
chr7	101782868	G	A	0	0.315789	INTERGENIC	-	-
chr9	81055573	A	G	0	0.307692	INTERGENIC	-	-
chr9	82819797	A	G	0	0.354839	INTRON	Phip	-
chr9	115389112	G	T	0	0.3	INTERGENIC	-	-
chr10	18735133	C	T	0	0.306122	UTR-5	Tnfaip3	-
chr10	100427332	C	T	0	0.333333	INTERGENIC	-	-
chr11	37430000	A	C	0	0.3125	INTERGENIC	-	-
chr11	38330431	A	C	0	0.307692	UTR-3	Gm12130	-
chr11	111576212	A	C	0	0.32	INTERGENIC	-	-
chr13	60635018	C	G	0	0.333333	INTERGENIC	-	-
chr13	107531905	A	G	0	0.333333	INTERGENIC	-	-
chr13	119219450	G	A	0	0.3125	INTERGENIC	-	-
chr14	75798832	T	C	0	0.333333	INTERGENIC	-	-
chr14	80354785	A	G	0	0.3125	INTERGENIC	-	-
chr14	81943224	A	T	0	0.3	INTERGENIC	-	-
chr14	84143720	G	A	0	0.333333	INTERGENIC	-	-
chr14	88494580	T	A	0	0.352941	INTERGENIC	-	-
chr14	88513983	C	T	0	0.318182	INTERGENIC	-	-
chr14	88522637	G	T	0	0.347826	INTERGENIC	-	-
chr14	90692096	G	A	0	0.315789	INTERGENIC	-	-
chr14	92514998	G	A	0	0.3	INTERGENIC	-	-
chr14	94416018	T	C	0	0.333333	INTERGENIC	-	-
chr14	97386588	G	T	0	0.321429	INTERGENIC	-	-
chr14	111213132	G	A	0	0.388889	INTERGENIC	-	-
chr15	23501959	G	A	0	0.321429	INTERGENIC	-	-
chr15	63751270	G	A	0	0.3125	UTR-5	Gsdmcl-ps	-
chr17	55101886	A	C	0	0.342857	INTERGENIC	-	-
chr18	38419444	T	C	0	0.302326	INTRON	0610009O20Rik	-
chrX	62612399	A	G	0	0.32	INTERGENIC	-	-
chrX	79421206	T	A	0	0.3125	INTERGENIC	-	-
chrX	96555577	G	T	0	0.5	INTERGENIC	-	-
chrX	100706284	G	A	0	0.380952	INTERGENIC	-	-
chrX	124250836	C	A	0	0.388889	INTERGENIC	-	-
chrY	1312276	G	T	0	0.375	INTERGENIC	-	-
iPSC-3-1(p4)&iPSC-3-2(p4).common
chr	position	ref allele	variant allele	VAF		region
				iPSC-3-1(p4) wgs	iPSC-3-2(p4) wgs
chr1	6407307	A	C	0.512195	0.424242	INTERGENIC	-	-
chr1	8384530	C	T	0.512195	0.4	INTRON	Sntg1	-
chr1	9081952	C	T	0.514286	0.529412	UTR-5	Sntg1	-
chr1	9127519	A	C	0.411765	0.416667	UTR-5	Sntg1	-
chr1	14806373	G	C	0.447368	0.433333	INTERGENIC	-	-
chr1	14901288	G	A	0.346154	0.464286	INTRON	Trpa1	-
chr1	19534166	A	G	0.451613	0.617647	INTERGENIC	-	-
chr1	22008729	G	T	0.534884	0.529412	INTERGENIC	-	-
chr1	22008735	A	G	0.511628	0.6	INTERGENIC	-	-
chr1	22214875	G	T	0.645161	0.434783	INTERGENIC	-	-
chr1	23008920	T	C	0.605263	0.451613	INTERGENIC	-	-
chr1	26988838	G	A	0.44	0.37931	INTERGENIC	-	-
chr1	27285038	T	C	0.347826	0.52381	INTERGENIC	-	-
chr1	32568401	T	C	0.4375	0.62963	INTRON	Khdrbs2	-
chr1	35224366	T	C	0.479167	0.571429	INTERGENIC	-	-
chr1	36428376	G	A	0.468085	0.413043	INTERGENIC	4632411B12Rik	-2350
chr1	36830680	A	T	0.5	0.391304	INTRON	Zap70	-
chr1	39765594	T	A	0.383333	0.5	INTRON	Rfx8	-
chr1	42443500	G	A	0.344828	0.416667	INTERGENIC	-	-
chr1	47145185	C	A	0.410256	0.5625	INTERGENIC	-	-
chr1	47626782	T	G	0.324324	0.409091	INTERGENIC	-	-
chr1	47911460	C	T	0.636364	0.4	INTERGENIC	-	-
chr1	48088595	A	T	0.558824	0.48	INTERGENIC	-	-
chr1	48382778	T	G	0.534884	0.481481	INTERGENIC	-	-
chr1	49384039	A	G	0.2	0.306122	INTERGENIC	-	-
chr1	49577917	G	T	0.315789	0.617647	INTERGENIC	-	-
chr1	50146657	A	C	0.555556	0.5	INTERGENIC	-	-
chr1	50611061	A	G	0.516129	0.37037	INTERGENIC	-	-
chr1	52593931	G	A	0.5	0.586207	INTERGENIC	-	-
chr1	56510734	A	G	0.529412	0.5	INTERGENIC	-	-
chr1	58559139	G	T	0.527778	0.37931	UTR-5	Orc2	-
chr1	65657682	C	A	0.483871	0.357143	INTERGENIC	-	-
chr1	69402354	A	C	0.459459	0.342857	INTERGENIC	-	-
chr1	71739464	T	G	0.527273	0.5	INTERGENIC	-	-
chr1	76427315	A	G	0.423077	0.52	INTERGENIC	-	-
chr1	78137505	A	G	0.5	0.526316	INTRON	Pax3	-
chr1	78281819	A	C	0.608696	0.411765	INTERGENIC	-	-
chr1	78746154	A	G	0.526316	0.606061	INTERGENIC	-	-
chr1	79889296	G	A	0.617647	0.540541	INTERGENIC	-	-
chr1	88684746	A	T	0.457143	0.586207	INTRON	Dis3l2	-
chr1	92836782	A	G	0.525	0.384615	INTRON	Mlph	-
chr1	94886874	G	T	0.540541	0.4	INTERGENIC	Gpr35	3906
chr1	96158936	A	T	0.571429	0.466667	INTERGENIC	-	-
chr1	96909738	G	T	0.555556	0.4	INTERGENIC	-	-
chr1	97852571	G	T	0.541667	0.571429	INTERGENIC	-	-
chr1	98196240	T	A	0.526316	0.409091	INTERGENIC	-	-
chr1	100474787	G	T	0.483871	0.5	INTERGENIC	-	-
chr1	100679819	G	C	0.541667	0.457143	INTERGENIC	-	-
chr1	101472874	C	A	0.536585	0.473684	INTERGENIC	-	-
chr1	101548218	A	C	0.481481	0.566667	INTERGENIC	-	-
chr1	103625991	C	T	0.607143	0.441176	INTERGENIC	-	-
chr1	103994027	C	T	0.458333	0.290323	INTERGENIC	-	-
chr1	104385290	T	G	0.428571	0.5	INTERGENIC	-	-
chr1	104805852	A	G	0.341463	0.410256	INTERGENIC	-	-
chr1	105706799	T	G	0.575758	0.486486	INTERGENIC	-	-
chr1	108681641	T	G	0.548387	0.481481	INTRON	Vps4b	-
chr1	111136564	A	T	0.555556	0.458333	INTERGENIC	-	-
chr1	111608207	A	G	0.533333	0.36	INTERGENIC	-	-
chr1	114074362	G	T	0.487805	0.448276	INTERGENIC	-	-
chr1	115700378	C	T	0.521739	0.5	INTERGENIC	-	-
chr1	117065217	A	C	0.53125	0.333333	INTERGENIC	-	-
chr1	117181232	A	T	0.40625	0.482759	INTERGENIC	-	-
chr1	117379794	C	A	0.454545	0.416667	INTERGENIC	-	-
chr1	117894705	C	A	0.4	0.55	INTRON	Cntnap5a	-
chr1	118389257	C	A	0.378378	0.322581	INTRON	Cntnap5a	-
chr1	119212550	G	T	0.548387	0.545455	INTERGENIC	-	-
chr1	119262136	C	T	0.552632	0.394737	INTERGENIC	-	-
chr1	120684816	G	A	0.408163	0.625	INTERGENIC	-	-
chr1	129109335	A	G	0.55814	0.571429	UTR-5	Mgat5	-
chr1	131698017	C	G	0.535714	0.3	INTRON	Thsd7b	-
chr1	131883286	T	A	0.484848	0.454545	INTRON	Thsd7b	-
chr1	133840123	C	A	0.475	0.578947	INTERGENIC	-	-
chr1	134559340	C	A	0.434783	0.459459	UTR-5	Nfasc	-
chr1	141879213	A	T	0.5	0.464286	INTERGENIC	-	-
chr1	142677853	G	A	0.441176	0.419355	INTERGENIC	-	-
chr1	145352260	T	A	0.5	0.40625	INTERGENIC	-	-
chr1	147299663	G	T	0.5	0.484848	INTERGENIC	-	-
chr1	149821604	C	T	0.5	0.304348	INTERGENIC	-	-
chr1	150808902	G	T	0.46875	0.56	INTERGENIC	-	-
chr1	161402378	A	G	0.428571	0.419355	INTERGENIC	-	-
chr1	164587024	T	C	0.333333	0.40625	INTRON	7420461P10Rik	-
chr1	166375167	T	C	0.384615	0.37037	INTRON	Atp1b1	-
chr1	167078043	G	A	0.386364	0.391304	INTRON	Tbx19	-
chr1	167078128	G	A	0.388889	0.418605	INTRON	Tbx19	-
chr1	173682904	A	C	0.435897	0.578947	INTERGENIC	-	-
chr1	174305898	A	T	0.472222	0.425532	INTERGENIC	Pigm	-764
chr1	178461282	A	G	0.433333	0.372093	INTERGENIC	-	-
chr1	179813392	A	T	0.425532	0.442623	INTERGENIC	-	-
chr1	182564036	T	C	0.617647	0.45	INTERGENIC	-	-
chr1	184073051	C	A	0.468085	0.44186	INTERGENIC	-	-
chr1	185599741	C	A	0.425	0.458333	INTERGENIC	-	-
chr1	189826561	C	A	0.435897	0.529412	INTRON	Esrrg	-
chr1	193944843	A	G	0.510638	0.365854	INTRON	Rcor3	-
chr1	194109954	C	A	0.378378	0.540541	INTRON	Kcnh1	-
chr1	196610036	A	T	0.636364	0.590909	INTRON	Plxna2	-
chr2	4972522	G	T	0.580645	0.487179	INTRON	Optn	-
chr2	9820125	C	T	0.571429	0.441176	INTERGENIC	-	-
chr2	11095719	G	A	0.325	0.351351	UTR-5	Prkcq	-
chr2	12522913	T	C	0.548387	0.421053	INTERGENIC	-	-
chr2	12535114	A	G	0.513514	0.424242	INTERGENIC	-	-
chr2	15357094	T	G	0.375	0.393939	INTERGENIC	-	-
chr2	16293663	T	A	0.447368	0.409091	INTRON	Plxdc2	-
chr2	17506514	A	T	0.488889	0.5	INTRON	Nebl	-
chr2	18730268	T	A	0.53125	0.40625	INTERGENIC	-	-
chr2	20922612	C	G	0.580645	0.444444	INTERGENIC	-	-
chr2	28659725	C	T	0.4	0.486486	INTRON	Ak8	-
chr2	34071301	G	A	0.55	0.357143	INTRON	Pbx3	-
chr2	37087939	G	T	0.348837	0.484848	INTERGENIC	-	-
chr2	39944931	A	C	0.565217	0.516129	INTERGENIC	-	-
chr2	40062511	A	C	0.454545	0.4375	INTERGENIC	-	-
chr2	42610492	G	T	0.393939	0.461538	INTERGENIC	-	-
chr2	46329943	A	C	0.333333	0.555556	INTERGENIC	-	-
chr2	47051174	C	G	0.241379	0.547619	INTERGENIC	-	-
chr2	55824392	A	G	0.586957	0.652174	INTERGENIC	-	-
chr2	60913126	T	C	0.520833	0.555556	INTERGENIC	-	-
chr2	61995052	A	T	0.565217	0.538462	INTRON	Slc4a10	-
chr2	68600394	G	T	0.294118	0.454545	INTERGENIC	-	-
chr2	73807315	A	C	0.3	0.454545	INTERGENIC	-	-
chr2	73841963	A	C	0.454545	0.473684	INTERGENIC	-	-
chr2	78896420	C	A	0.487805	0.459459	INTERGENIC	-	-
chr2	80923170	G	T	0.489362	0.431818	INTERGENIC	-	-
chr2	81463880	G	T	0.409091	0.454545	INTERGENIC	-	-
chr2	83238815	G	A	0.37931	0.416667	INTERGENIC	-	-
chr2	85311144	G	T	0.347826	0.384615	INTERGENIC	-	-
chr2	87139564	G	T	0.444444	0.419355	INTERGENIC	-	-
chr2	89338422	C	A	0.421053	0.566667	INTERGENIC	Olfr1242	-3919
chr2	91103167	G	C	0.5	0.577778	INTRON	Pacsin3	-
chr2	92524158	T	C	0.4	0.525	INTERGENIC	-	-
chr2	93410598	C	T	0.465517	0.566667	INTERGENIC	-	-
chr2	95551872	G	T	0.4	0.478261	INTERGENIC	-	-
chr2	109497057	T	A	0.517241	0.388889	INTERGENIC	-	-
chr2	109517669	G	C	0.567568	0.613636	INTRON	Bdnf	-
chr2	110170480	C	A	0.363636	0.416667	INTERGENIC	-	-
chr2	110344920	A	T	0.441176	0.416667	INTERGENIC	-	-
chr2	111103388	A	C	0.40625	0.375	INTERGENIC	-	-
chr2	111565142	T	C	0.416667	0.472222	INTERGENIC	-	-
chr2	112408384	G	T	0.595745	0.5	INTRON	Aven	-
chr2	114497797	C	T	0.44186	0.583333	INTERGENIC	-	-
chr2	115584173	G	T	0.434783	0.514286	INTRON	BC052040	-
chr2	117757973	C	A	0.472222	0.404762	INTERGENIC	-	-
chr2	127309280	G	A	0.432432	0.464286	INTRON	Kcnip3	-
chr2	133432985	A	C	0.314286	0.366667	INTERGENIC	-	-
chr2	149892621	C	A	0.410256	0.5	INTERGENIC	-	-
chr2	154846990	G	A	0.410256	0.30303	UTR-5	a	-
chr2	154848200	C	T	0.357143	0.333333	UTR-5	a	-
chr2	154849326	G	A	0.310345	0.294118	UTR-5	a	-
chr2	154849706	A	G	0.428571	0.361111	UTR-5	a	-
chr2	154849788	C	T	0.457143	0.289474	UTR-5	a	-
chr2	154849992	G	A	0.305556	0.25	UTR-5	a	-
chr2	154850273	G	A	0.315789	0.272727	UTR-5	a	-
chr2	154850662	C	T	0.457143	0.305556	UTR-5	a	-
chr2	154850809	G	A	0.388889	0.435897	UTR-5	a	-
chr2	154851660	A	C	0.333333	0.21875	UTR-5	a	-
chr2	162624296	G	T	0.464286	0.463415	INTERGENIC	-	-
chr2	168849352	C	G	0.5	0.435897	INTERGENIC	-	-
chr2	171844429	A	C	0.486486	0.388889	INTERGENIC	-	-
chr2	172232532	T	C	0.4	0.5	INTRON	Cass4	-
chr2	173741551	A	T	0.444444	0.484848	INTERGENIC	-	-
chr2	177776008	A	G	0.605263	0.595745	INTERGENIC	-	-
chr3	3559223	C	G	0.411765	0.612903	INTRON	Hnf4g	-
chr3	4329775	T	C	0.37037	0.478261	INTERGENIC	-	-
chr3	4912139	T	C	0.529412	0.555556	INTERGENIC	-	-
chr3	5017217	T	G	0.342105	0.518519	INTERGENIC	-	-
chr3	5039923	T	C	0.407407	0.483871	INTERGENIC	-	-
chr3	6396763	G	A	0.53125	0.545455	INTERGENIC	-	-
chr3	15720526	A	C	0.306122	0.487179	INTRON	LOC100038947	-
chr3	16379911	G	C	0.548387	0.53125	INTERGENIC	-	-
chr3	17083399	C	A	0.6875	0.542857	INTERGENIC	-	-
chr3	17230626	G	T	0.351351	0.464286	INTERGENIC	-	-
chr3	23424330	A	G	0.5	0.259259	INTERGENIC	-	-
chr3	26489264	A	T	0.5	0.37037	INTERGENIC	-	-
chr3	29338384	A	G	0.625	0.432432	INTRON	Egfem1	-
chr3	30637911	C	A	0.411765	0.55814	INTERGENIC	-	-
chr3	31152061	G	T	0.487805	0.425	INTRON	Slc7a14	-
chr3	33457504	C	A	0.457143	0.5	INTERGENIC	-	-
chr3	36511160	T	G	0.428571	0.612903	INTRON	Bbs7	-
chr3	37480409	A	G	0.530612	0.365854	INTERGENIC	Spata5	2392
chr3	38003008	A	G	0.363636	0.342857	INTERGENIC	-	-
chr3	43288850	C	A	0.478261	0.5	INTERGENIC	-	-
chr3	45600883	T	G	0.457143	0.542857	INTERGENIC	-	-
chr3	45781588	T	G	0.333333	0.571429	INTERGENIC	-	-
chr3	46309290	T	G	0.4	0.483871	INTERGENIC	-	-
chr3	46771024	G	A	0.470588	0.518519	INTERGENIC	-	-
chr3	48159427	C	A	0.435897	0.482759	INTERGENIC	-	-
chr3	49900291	G	A	0.444444	0.552632	INTERGENIC	-	-
chr3	50537671	G	T	0.575758	0.451613	INTERGENIC	-	-
chr3	51963045	C	T	0.65	0.448276	INTERGENIC	-	-
chr3	52990286	A	G	0.514286	0.525	INTRON	Lhfp	-
chr3	53533394	C	A	0.470588	0.536585	INTERGENIC	-	-
chr3	60111334	T	C	0.416667	0.533333	INTERGENIC	-	-
chr3	62749706	A	C	0.518519	0.625	INTERGENIC	-	-
chr3	64410074	T	C	0.5	0.512195	INTERGENIC	-	-
chr3	67362203	G	C	0.525	0.605263	INTERGENIC	-	-
chr3	70511104	A	T	0.533333	0.466667	INTERGENIC	-	-
chr3	72413993	T	A	0.487805	0.419355	INTERGENIC	-	-
chr3	72602745	C	T	0.428571	0.459459	INTERGENIC	-	-
chr3	72775389	C	T	0.323529	0.4	INTERGENIC	-	-
chr3	74297883	C	T	0.485714	0.526316	INTERGENIC	-	-
chr3	75622463	G	T	0.525	0.535714	INTERGENIC	-	-
chr3	77364519	G	A	0.391304	0.5	INTERGENIC	-	-
chr3	78249510	T	G	0.361111	0.5	INTERGENIC	-	-
chr3	82098628	C	A	0.484848	0.424242	INTERGENIC	-	-
chr3	83445037	A	T	0.44	0.485714	INTERGENIC	-	-
chr3	83681992	A	T	0.451613	0.545455	INTERGENIC	-	-
chr3	85172192	C	A	0.534884	0.423077	INTERGENIC	-	-
chr3	91120106	T	C	0.484848	0.392857	INTERGENIC	-	-
chr3	92742617	T	C	0.424242	0.5	INTERGENIC	-	-
chr3	93271587	C	T	0.4375	0.594595	INTERGENIC	Tchhl1	-1089
chr3	99552859	C	T	0.34375	0.434783	INTERGENIC	-	-
chr3	112280619	T	A	0.241379	0.518519	INTERGENIC	-	-
chr3	112613588	T	G	0.37037	0.636364	INTERGENIC	-	-
chr3	115134303	T	C	0.410256	0.692308	INTERGENIC	-	-
chr3	115677346	C	T	0.55102	0.586957	INTRON	Slc30a7	-
chr3	116492163	A	C	0.468085	0.55102	INTRON	Agl	-
chr3	124049259	C	G	0.375	0.516129	INTERGENIC	-	-
chr3	128635293	C	A	0.488889	0.344828	INTERGENIC	-	-
chr3	136389932	C	T	0.361111	0.548387	INTRON	Ppp3ca	-
chr3	140453295	A	G	0.583333	0.454545	INTERGENIC	-	-
chr3	140453315	A	G	0.517241	0.4	INTERGENIC	-	-
chr3	141911817	G	A	0.568182	0.366667	INTRON	Pdlim5	-
chr3	142667993	T	C	0.416667	0.411765	INTERGENIC	-	-
chr3	145195604	A	G	0.470588	0.545455	INTRON	Col24a1	-
chr3	146673733	C	A	0.52381	0.421053	INTERGENIC	-	-
chr3	150616159	G	A	0.5	0.4	INTERGENIC	-	-
chr4	3725196	G	A	0.5	0.458333	INTERGENIC	-	-
chr4	5442170	T	C	0.384615	0.527778	INTERGENIC	-	-
chr4	5574992	G	C	0.394737	0.428571	UTR-5	Fam110b	-
chr4	6573967	G	A	0.444444	0.487179	INTERGENIC	-	-
chr4	6941126	T	C	0.512821	0.32	INTERGENIC	-	-
chr4	12281506	T	C	0.461538	0.655172	INTERGENIC	-	-
chr4	15174652	C	T	0.518519	0.53125	INTERGENIC	-	-
chr4	15353842	C	T	0.552632	0.448276	INTERGENIC	-	-
chr4	18619759	C	A	0.666667	0.428571	INTERGENIC	-	-
chr4	18920363	C	A	0.454545	0.375	INTERGENIC	-	-
chr4	21100805	C	A	0.538462	0.363636	INTERGENIC	-	-
chr4	21957272	T	A	0.560976	0.393939	INTERGENIC	-	-
chr4	24853150	G	A	0.454545	0.35	INTERGENIC	-	-
chr4	25497416	C	A	0.347826	0.291667	INTERGENIC	-	-
chr4	25538821	T	A	0.605263	0.485714	UTR-3	Fut9	-
chr4	26617199	A	T	0.411765	0.5	UTR-3	4930548K13Rik	-
chr4	27180771	A	C	0.363636	0.645161	INTERGENIC	-	-
chr4	29008925	T	G	0.387097	0.454545	INTERGENIC	-	-
chr4	31182068	G	T	0.392857	0.485714	INTERGENIC	-	-
chr4	34727948	C	A	0.435897	0.48	INTERGENIC	1810030N24Rik	-2362
chr4	36534060	A	C	0.411765	0.513514	UTR-5	Lingo2	-
chr4	38652842	A	C	0.388889	0.416667	INTERGENIC	-	-
chr4	39426525	C	T	0.419355	0.533333	INTERGENIC	-	-
chr4	39935957	T	A	0.317073	0.475	INTERGENIC	-	-
chr4	40620106	G	T	0.515152	0.482759	INTERGENIC	-	-
chr4	41765240	G	T	0.347826	0.372549	UTR-5	Gm3893	-
chr4	51434231	G	T	0.37931	0.478261	INTERGENIC	-	-
chr4	51524270	T	C	0.555556	0.478261	INTERGENIC	-	-
chr4	51610585	G	T	0.666667	0.526316	INTERGENIC	-	-
chr4	59724518	G	T	0.516129	0.574468	INTRON	E130308A19Rik	-
chr4	67183828	A	T	0.393939	0.37931	INTERGENIC	-	-
chr4	68368107	C	A	0.484848	0.409091	INTERGENIC	-	-
chr4	68494811	A	T	0.475	0.581395	INTRON	Dbc1	-
chr4	71546693	C	T	0.588235	0.411765	INTERGENIC	-	-
chr4	74220769	A	C	0.473684	0.394737	INTERGENIC	-	-
chr4	75620702	C	A	0.428571	0.526316	INTRON	Ptprd	-
chr4	76273658	T	A	0.606061	0.592593	INTERGENIC	-	-
chr4	76273659	C	T	0.636364	0.592593	INTERGENIC	-	-
chr4	77904078	C	A	0.485714	0.5	INTERGENIC	-	-
chr4	78309964	C	A	0.548387	0.6	INTERGENIC	-	-
chr4	80623648	T	A	0.575	0.366667	INTERGENIC	-	-
chr4	81254213	G	T	0.483871	0.533333	INTERGENIC	-	-
chr4	83350400	A	G	0.487805	0.641026	INTRON	4930473A06Rik	-
chr4	86187078	C	T	0.514286	0.428571	INTRON	Fam154a	-
chr4	89609215	A	G	0.473684	0.4375	INTERGENIC	-	-
chr4	90195962	G	A	0.516129	0.444444	INTERGENIC	-	-
chr4	90388000	C	T	0.439024	0.466667	INTERGENIC	-	-
chr4	97751180	A	G	0.5	0.483871	INTRON	Nfia	-
chr4	108493371	G	T	0.607143	0.4375	INTRON	Btf3l4	-
chr4	109528798	T	C	0.387755	0.346939	INTRON	Faf1	-
chr4	114875463	C	A	0.522727	0.634146	INTERGENIC	-	-
chr4	115258552	A	G	0.475	0.4	INTERGENIC	Gm12839	-2820
chr4	117151854	A	C	0.333333	0.318182	INTRON	Rnf220	-
chr4	118570199	A	C	0.512821	0.472222	INTERGENIC	Olfr1330	3562
chr4	121312309	T	G	0.514286	0.636364	INTERGENIC	-	-
chr4	123430742	G	T	0.352941	0.378378	INTERGENIC	Akirin1	-3200
chr4	123777838	G	T	0.461538	0.444444	INTERGENIC	-	-
chr4	124208951	C	A	0.5	0.5	INTERGENIC	-	-
chr4	124644728	A	C	0.528571	0.473684	INTERGENIC	-	-
chr4	126110478	G	A	0.465116	0.543478	INTERGENIC	Eif2c1	1779
chr4	139676408	A	G	0.511111	0.534884	INTRON	Igsf21	-
chr4	141631563	G	C	0.540541	0.58	UTR-5	Tmem51	-
chr4	141718615	T	C	0.511111	0.45	INTRON	Kazn	-
chr4	142784407	C	T	0.390244	0.518519	INTRON	Prdm2	-
chr4	144037868	T	C	0.538462	0.428571	INTERGENIC	-	-
chr4	144816350	G	T	0.607143	0.378378	INTRON	Tnfrsf1b	-
chr4	149914142	A	T	0.633333	0.365854	INTRON	Rere	-
chr4	152846460	C	T	0.421053	0.542857	INTRON	Ajap1	-
chr5	5968662	A	G	0.533333	0.46875	INTERGENIC	-	-
chr5	6233944	G	C	0.540541	0.515152	INTERGENIC	-	-
chr5	9414390	A	G	0.35	0.411765	INTRON	9330182L06Rik	-
chr5	10956939	A	G	0.625	0.47619	INTERGENIC	-	-
chr5	11858912	G	A	0.266667	0.352941	INTERGENIC	-	-
chr5	13106927	T	A	0.536585	0.5	INTERGENIC	-	-
chr5	16162751	A	T	0.477273	0.484848	INTERGENIC	-	-
chr5	16592729	G	T	0.538462	0.568182	INTERGENIC	-	-
chr5	21256472	C	A	0.658537	0.404762	INTRON	Pmpcb	-
chr5	26530269	A	T	0.444444	0.6	INTERGENIC	-	-
chr5	26587571	G	T	0.55814	0.384615	INTERGENIC	-	-
chr5	28639237	C	A	0.4	0.548387	INTERGENIC	-	-
chr5	29790463	C	G	0.354839	0.58	INTERGENIC	-	-
chr5	30333994	T	C	0.46875	0.457143	INTERGENIC	-	-
chr5	32901167	G	A	0.428571	0.511628	INTERGENIC	-	-
chr5	38739442	G	A	0.489796	0.558824	UTR-5	4930487D11Rik	-
chr5	41286000	G	T	0.447368	0.5	INTERGENIC	-	-
chr5	42570468	T	C	0.645161	0.540541	INTERGENIC	-	-
chr5	43575789	T	C	0.516129	0.7	UTR-3	Gm7854	-
chr5	44579569	T	C	0.547619	0.55	INTRON	Tapt1	-
chr5	47392495	T	A	0.534884	0.375	INTERGENIC	-	-
chr5	47460976	G	A	0.404762	0.470588	INTERGENIC	-	-
chr5	49144921	C	T	0.390244	0.375	INTRON	Kcnip4	-
chr5	49583799	A	T	0.419355	0.423077	INTRON	Kcnip4	-
chr5	51670495	C	A	0.576923	0.458333	INTERGENIC	-	-
chr5	51707549	T	C	0.6	0.65625	INTERGENIC	-	-
chr5	52795697	T	C	0.44	0.551724	INTRON	Ccdc149	-
chr5	56254101	G	T	0.481481	0.409091	INTERGENIC	-	-
chr5	56304213	A	T	0.527778	0.5	INTERGENIC	-	-
chr5	56324813	T	G	0.5	0.5	INTERGENIC	-	-
chr5	59655038	T	C	0.551724	0.354839	INTERGENIC	-	-
chr5	59798085	G	A	0.642857	0.388889	INTERGENIC	-	-
chr5	60469375	G	A	0.545455	0.488372	INTERGENIC	-	-
chr5	60988035	G	T	0.478261	0.4	INTERGENIC	-	-
chr5	62826131	C	G	0.424242	0.657143	INTERGENIC	-	-
chr5	64825794	A	T	0.512195	0.44	INTERGENIC	-	-
chr5	66682229	C	A	0.378378	0.475	INTRON	Nsun7	-
chr5	67943179	C	A	0.525	0.431818	INTERGENIC	-	-
chr5	70850008	A	C	0.647059	0.555556	INTERGENIC	-	-
chr5	71986303	G	T	0.456522	0.525	INTRON	Gabra4	-
chr5	72072259	T	C	0.421053	0.484848	INTERGENIC	-	-
chr5	72822413	A	T	0.382979	0.324324	INTRON	Corin	-
chr5	80173573	G	T	0.372093	0.407407	INTERGENIC	-	-
chr5	85881667	C	A	0.578947	0.48	INTERGENIC	-	-
chr5	87004909	A	G	0.372093	0.511111	INTRON	Tmprss11f	-
chr5	92022153	T	A	0.576923	0.5	INTRON	Parm1	-
chr5	97772564	A	C	0.5	0.407407	INTERGENIC	-	-
chr5	97846958	G	T	0.511628	0.518519	UTR-5	4930467D21Rik	-
chr5	97902322	G	A	0.577778	0.5	UTR-5	4930467D21Rik	-
chr5	101811743	C	A	0.463415	0.5	INTERGENIC	-	-
chr5	102628014	T	G	0.565217	0.529412	INTERGENIC	-	-
chr5	109739585	G	A	0.431818	0.529412	INTERGENIC	-	-
chr5	109852219	T	C	0.461538	0.538462	INTRON	Vmn2r17	-
chr5	111012722	A	G	0.408163	0.416667	INTRON	Galnt9	-
chr5	111486996	A	T	0.475	0.387755	INTRON	Ttc28	-
chr5	111734576	G	A	0.578947	0.53125	INTERGENIC	-	-
chr5	119679938	C	T	0.527778	0.424242	INTERGENIC	-	-
chr5	122343328	G	A	0.452381	0.368421	INTRON	Cux2	-
chr5	124809459	C	T	0.486486	0.5	INTERGENIC	-	-
chr5	126336941	C	G	0.441176	0.419355	INTERGENIC	-	-
chr5	126790026	G	T	0.461538	0.464286	INTERGENIC	-	-
chr5	127126927	A	T	0.515152	0.433333	INTERGENIC	-	-
chr5	128255327	G	T	0.4	0.4375	INTERGENIC	-	-
chr5	129259639	A	G	0.424242	0.291667	INTRON	Piwil1	-
chr5	130328357	G	A	0.482143	0.409091	INTRON	Sumf2	-
chr5	133276315	T	C	0.540541	0.473684	INTERGENIC	-	-
chr5	135623889	C	A	0.608696	0.518519	INTERGENIC	Tbl2	-1692
chr5	136244172	A	C	0.5	0.5	INTRON	Styxl1	-
chr5	137519851	C	T	0.45	0.522727	INTRON	Ap1s1	-
chr5	138824216	G	A	0.461538	0.547619	INTERGENIC	-	-
chr5	140361786	G	T	0.5	0.583333	INTERGENIC	-	-
chr5	142246651	G	T	0.684211	0.55	INTRON	Sdk1	-
chr6	3125071	A	T	0.513514	0.5	INTERGENIC	-	-
chr6	3759102	G	A	0.457143	0.5	INTERGENIC	-	-
chr6	4220753	T	C	0.472222	0.5	INTERGENIC	-	-
chr6	4689410	T	A	0.604167	0.657143	INTRON	Sgce	-
chr6	9024313	C	A	0.619048	0.6	INTRON	Nxph1	-
chr6	9716516	T	C	0.371429	0.45	INTERGENIC	-	-
chr6	10386461	A	G	0.294118	0.333333	INTERGENIC	-	-
chr6	12173455	G	A	0.352941	0.4	INTERGENIC	-	-
chr6	14172702	C	A	0.5	0.53125	INTERGENIC	-	-
chr6	15488262	A	G	0.611111	0.26087	INTERGENIC	-	-
chr6	16150292	G	A	0.428571	0.5	INTERGENIC	-	-
chr6	19309313	A	T	0.625	0.684211	INTERGENIC	-	-
chr6	19723582	A	G	0.514286	0.366667	INTERGENIC	-	-
chr6	19752114	C	A	0.366667	0.689655	INTERGENIC	-	-
chr6	20104535	A	T	0.428571	0.580645	INTERGENIC	-	-
chr6	21014571	T	C	0.607143	0.65625	INTERGENIC	-	-
chr6	23270322	G	T	0.538462	0.444444	INTRON	Cadps2	-
chr6	23353366	G	T	0.424242	0.366667	INTRON	Cadps2	-
chr6	27686976	G	A	0.555556	0.433333	INTRON	Grm8	-
chr6	28276643	A	G	0.565217	0.514286	INTERGENIC	-	-
chr6	30397116	C	A	0.422222	0.553191	INTRON	Klhdc10	-
chr6	32120006	G	T	0.530612	0.351351	INTRON	Plxna4	-
chr6	33349101	T	A	0.44898	0.5	INTRON	Exoc4	-
chr6	35631548	G	T	0.285714	0.551724	INTERGENIC	-	-
chr6	38483920	C	T	0.540541	0.526316	INTERGENIC	1110001J03Rik	-941
chr6	40673959	T	C	0.5	0.619048	INTRON	Mgam	-
chr6	41507742	C	T	0.444444	0.606061	INTERGENIC	-	-
chr6	43493439	C	A	0.318182	0.297872	INTRON	Tpk1	-
chr6	46680615	C	A	0.545455	0.483871	INTRON	Cntnap2	-
chr6	49904028	C	A	0.55102	0.5625	INTERGENIC	-	-
chr6	53846652	G	A	0.44186	0.410256	INTRON	Cpvl	-
chr6	56917384	C	A	0.372093	0.571429	INTERGENIC	-	-
chr6	57943067	A	G	0.571429	0.407407	INTERGENIC	-	-
chr6	59111220	C	T	0.419355	0.435897	INTERGENIC	-	-
chr6	61818605	C	A	0.483871	0.307692	INTRON	Fam190a	-
chr6	64563721	G	A	0.631579	0.424242	INTRON	Grid2	-
chr6	65601604	G	A	0.352941	0.433333	INTERGENIC	-	-
chr6	65601605	A	G	0.342857	0.433333	INTERGENIC	-	-
chr6	67190227	G	A	0.484848	0.511111	INTERGENIC	-	-
chr6	68623768	C	T	0.567568	0.636364	INTERGENIC	-	-
chr6	68676902	T	C	0.568627	0.5	INTERGENIC	-	-
chr6	70048745	T	C	0.413043	0.433333	INTERGENIC	-	-
chr6	74355203	A	T	0.542857	0.538462	INTERGENIC	-	-
chr6	76651406	C	A	0.5	0.636364	INTERGENIC	-	-
chr6	77310032	G	A	0.46875	0.411765	INTRON	Ctnna2	-
chr6	80349742	C	T	0.477273	0.5	INTERGENIC	-	-
chr6	86196328	A	C	0.477273	0.44186	INTRON	Tgfa	-
chr6	86199153	C	G	0.4	0.648649	INTRON	Tgfa	-
chr6	87370416	T	G	0.538462	0.461538	INTERGENIC	-	-
chr6	89897795	A	G	0.542857	0.435897	INTERGENIC	-	-
chr6	99665268	C	G	0.404255	0.425	INTRON	Prok2	-
chr6	100871940	C	A	0.447368	0.515152	INTERGENIC	-	-
chr6	102495315	T	C	0.388889	0.604651	INTERGENIC	-	-
chr6	104993784	C	T	0.583333	0.62963	INTERGENIC	-	-
chr6	106878354	G	C	0.580645	0.564103	INTERGENIC	-	-
chr6	110904027	A	C	0.615385	0.45	INTRON	Grm7	-
chr6	112322580	C	A	0.511628	0.540541	INTRON	D630042P16Rik	-
chr6	113748951	G	T	0.409091	0.428571	INTRON	Atp2b2	-
chr6	113950909	C	A	0.5	0.514286	UTR-5	Atp2b2	-
chr6	117446657	C	A	0.5625	0.53125	INTERGENIC	-	-
chr6	121223378	T	C	0.275	0.45	INTERGENIC	Usp18	2443
chr6	126108008	T	C	0.422222	0.595238	INTRON	Ntf3	-
chr6	128714271	A	C	0.56	0.522727	INTERGENIC	-	-
chr6	130365786	G	T	0.5	0.515152	INTERGENIC	-	-
chr6	131437656	C	A	0.5	0.5	INTERGENIC	-	-
chr6	132151188	T	C	0.52	0.470588	INTRON	Gm4736	-
chr6	133517698	A	G	0.472222	0.411765	INTERGENIC	-	-
chr6	134523229	C	A	0.689655	0.606061	INTERGENIC	-	-
chr6	139944469	C	G	0.470588	0.516129	INTRON	Plcz1	-
chr6	146802252	G	A	0.666667	0.625	INTRON	1700023A16Rik	-
chr6	147353372	C	A	0.55	0.444444	INTERGENIC	-	-
chr6	147821783	T	G	0.4375	0.458333	INTERGENIC	-	-
chr7	3468599	C	T	0.615385	0.548387	INTERGENIC	-	-
chr7	3561667	C	T	0.414634	0.344828	UTR-3	Oscar	-
chr7	5941641	G	T	0.340426	0.487179	INTERGENIC	-	-
chr7	10786652	C	T	0.545455	0.5	INTERGENIC	-	-
chr7	11325310	T	A	0.583333	0.4	INTERGENIC	-	-
chr7	12328953	T	C	0.459459	0.475	INTERGENIC	-	-
chr7	14085112	C	A	0.481481	0.4	INTERGENIC	-	-
chr7	14223617	C	T	0.42	0.483871	INTRON	Sult2a5	-
chr7	15922877	C	A	0.22807	0.387755	INTERGENIC	-	-
chr7	20537734	T	C	0.38	0.363636	INTERGENIC	2210010C17Rik	-1642
chr7	27668635	A	C	0.410256	0.571429	INTERGENIC	-	-
chr7	31934310	C	A	0.410256	0.490196	INTRON	Gramd1a	-
chr7	32977828	G	A	0.333333	0.482759	INTERGENIC	-	-
chr7	34458511	C	A	0.533333	0.482759	INTERGENIC	-	-
chr7	34506753	C	T	0.34375	0.333333	INTERGENIC	-	-
chr7	35789976	T	C	0.547619	0.413043	INTRON	Pepd	-
chr7	37935902	C	A	0.414634	0.407407	INTERGENIC	-	-
chr7	46947371	A	G	0.457143	0.533333	INTERGENIC	-	-
chr7	48919121	G	T	0.456522	0.483871	INTERGENIC	-	-
chr7	49865680	C	A	0.358974	0.333333	UTR-3	9830147E19Rik	-
chr7	51069088	C	A	0.454545	0.46	INTRON	Klk7	-
chr7	52105371	G	A	0.483871	0.553191	UTR-5	Akt1s1	-
chr7	52576745	G	T	0.490566	0.52381	INTRON	Trpm4	-
chr7	54905957	T	G	0.55814	0.352941	INTERGENIC	-	-
chr7	57254675	T	A	0.511628	0.40625	INTRON	Nell1	-
chr7	58787015	A	C	0.484848	0.625	INTRON	Ano5	-
chr7	59382139	C	A	0.411765	0.410256	INTERGENIC	-	-
chr7	62388181	C	A	0.466667	0.545455	INTRON	Luzp2	-
chr7	62912595	A	G	0.421053	0.45	INTERGENIC	-	-
chr7	63725707	A	T	0.241379	0.451613	INTRON	Oca2	-
chr7	64865918	G	A	0.395349	0.424242	INTRON	Gabrb3	-
chr7	68269508	A	G	0.689655	0.481481	INTERGENIC	-	-
chr7	69704692	G	T	0.666667	0.448276	INTERGENIC	-	-
chr7	70105719	G	T	0.454545	0.514286	INTERGENIC	-	-
chr7	76813397	A	T	0.517241	0.424242	INTERGENIC	-	-
chr7	83376925	C	T	0.44898	0.645161	INTRON	Agbl1	-
chr7	91053164	C	T	0.432432	0.413793	INTERGENIC	Mesdc2	3122
chr7	93307470	C	A	0.424242	0.44	INTRON	Vmn2r75	-
chr7	97647977	T	A	0.588235	0.392857	INTERGENIC	-	-
chr7	101102107	C	A	0.390244	0.5625	INTERGENIC	-	-
chr7	102871460	A	C	0.444444	0.548387	INTERGENIC	-	-
chr7	103157163	A	G	0.533333	0.416667	INTERGENIC	-	-
chr7	110015145	T	C	0.471698	0.6	INTERGENIC	-	-
chr7	111186022	A	G	0.24	0.395349	INTERGENIC	Olfr641	-2290
chr7	115442717	C	A	0.538462	0.416667	INTERGENIC	-	-
chr7	122485952	C	T	0.323529	0.53125	INTERGENIC	-	-
chr7	124590713	G	A	0.518519	0.344828	INTRON	Xylt1	-
chr7	125356197	C	A	0.480769	0.483871	INTRON	Smg1	-
chr7	130951098	G	T	0.489362	0.419355	INTERGENIC	-	-
chr7	139159587	C	T	0.470588	0.564103	INTRON	Gpr26	-
chr7	141699007	G	A	0.46875	0.272727	INTERGENIC	-	-
chr7	142463469	C	T	0.552632	0.484848	INTRON	Nps	-
chr7	144440512	G	T	0.533333	0.472222	INTRON	Ebf3	-
chr7	145228915	G	T	0.487179	0.238095	INTERGENIC	-	-
chr7	145385414	G	T	0.557692	0.588235	INTERGENIC	-	-
chr7	147926654	G	A	0.283582	0.4375	INTERGENIC	-	-
chr7	150811644	T	C	0.40625	0.628571	INTRON	Tnfrsf26	-
chr8	18010676	C	T	0.371429	0.371429	INTERGENIC	-	-
chr8	22283907	C	A	0.675676	0.5	INTERGENIC	-	-
chr8	22956269	T	C	0.411765	0.583333	INTERGENIC	Defb2	2316
chr8	24055203	G	A	0.6	0.5625	INTERGENIC	Myst3	1469
chr8	26825858	G	A	0.317073	0.425532	UTR-3	Whsc1l1	-
chr8	29222152	A	G	0.514286	0.464286	INTERGENIC	-	-
chr8	29714125	T	C	0.46875	0.548387	INTERGENIC	-	-
chr8	30603218	T	G	0.580645	0.428571	INTERGENIC	-	-
chr8	31779295	C	A	0.5	0.441176	INTERGENIC	-	-
chr8	33264982	C	A	0.5	0.685714	UTR-5	Gm8179	-
chr8	38858265	C	A	0.466667	0.65625	INTRON	Sgcz	-
chr8	40601669	T	C	0.457143	0.304348	INTERGENIC	-	-
chr8	44031536	C	A	0.40625	0.424242	INTERGENIC	-	-
chr8	46421927	C	G	0.366667	0.513514	INTERGENIC	Fam149a	142
chr8	47555759	C	T	0.534884	0.615385	INTERGENIC	Acsl1	-637
chr8	51200286	G	T	0.444444	0.5	INTERGENIC	-	-
chr8	60416381	G	T	0.52	0.540541	INTRON	Galntl6	-
chr8	62138364	A	T	0.35	0.46875	INTERGENIC	-	-
chr8	64139408	C	A	0.309524	0.53125	INTRON	Palld	-
chr8	67895556	A	C	0.512821	0.633333	INTERGENIC	-	-
chr8	70805795	C	A	0.407407	0.571429	UTR-5	Sh2d4a	-
chr8	71451311	G	A	0.371429	0.488889	INTERGENIC	-	-
chr8	77447565	C	A	0.642857	0.571429	INTERGENIC	-	-
chr8	80405632	A	T	0.6875	0.395833	INTERGENIC	-	-
chr8	81333486	G	A	0.432432	0.44898	INTRON	Lsm6	-
chr8	83231829	T	A	0.454545	0.477273	INTRON	Smarca5	-
chr8	84300308	A	T	0.529412	0.37037	INTRON	Inpp4b	-
chr8	86666873	G	T	0.425532	0.404762	INTRON	Cc2d1a	-
chr8	89327266	C	A	0.475	0.47619	INTERGENIC	-	-
chr8	91412321	C	A	0.468085	0.5	INTERGENIC	-	-
chr8	93833664	T	C	0.361111	0.371429	INTRON	Rpgrip1l	-
chr8	99010916	C	A	0.340909	0.333333	INTERGENIC	-	-
chr8	100737179	A	T	0.375	0.37931	INTERGENIC	-	-
chr8	100989693	C	A	0.545455	0.545455	INTERGENIC	-	-
chr8	103105733	T	A	0.434783	0.466667	INTERGENIC	-	-
chr8	104075619	C	A	0.583333	0.375	INTERGENIC	-	-
chr8	104572388	A	T	0.5	0.384615	INTERGENIC	-	-
chr8	108498081	G	A	0.538462	0.469388	INTRON	Dpep3	-
chr8	109169308	G	C	0.44	0.444444	INTRON	Cdh1	-
chr8	110445418	C	T	0.553191	0.538462	INTERGENIC	-	-
chr8	111427087	C	G	0.361111	0.585366	INTRON	Zfhx3	-
chr8	118946139	C	A	0.6	0.456522	INTERGENIC	-	-
chr9	3123815	G	C	0.586207	0.434783	INTERGENIC	-	-
chr9	6053966	A	G	0.484848	0.517241	INTERGENIC	-	-
chr9	6424455	G	T	0.451613	0.419355	INTERGENIC	-	-
chr9	6568765	T	A	0.53125	0.333333	INTERGENIC	-	-
chr9	7267255	T	C	0.625	0.413043	INTERGENIC	-	-
chr9	8180172	A	G	0.454545	0.512821	INTERGENIC	-	-
chr9	8540826	T	G	0.488372	0.447368	INTERGENIC	Trpc6	-3316
chr9	12127016	A	G	0.361111	0.483871	INTERGENIC	-	-
chr9	16735284	T	A	0.486486	0.551724	INTERGENIC	-	-
chr9	18721665	C	G	0.477273	0.368421	INTERGENIC	-	-
chr9	22499925	T	C	0.428571	0.470588	INTRON	Bbs9	-
chr9	24990428	G	A	0.393939	0.411765	INTERGENIC	-	-
chr9	26499607	T	C	0.457143	0.416667	INTERGENIC	-	-
chr9	33255132	G	T	0.535714	0.416667	INTERGENIC	-	-
chr9	38315225	G	T	0.434783	0.346154	INTERGENIC	-	-
chr9	46993304	C	T	0.5	0.419355	INTERGENIC	-	-
chr9	49326667	T	C	0.5	0.515152	INTRON	Ncam1	-
chr9	49520881	G	A	0.466667	0.456522	INTRON	Ncam1	-
chr9	50186160	C	A	0.564103	0.347826	INTERGENIC	-	-
chr9	51776053	C	A	0.457143	0.533333	INTERGENIC	-	-
chr9	52180808	G	T	0.5	0.421053	INTERGENIC	-	-
chr9	59354348	C	A	0.466667	0.408163	INTERGENIC	-	-
chr9	59483955	G	A	0.44898	0.372093	INTRON	Parp6	-
chr9	61205269	T	C	0.578947	0.425	INTERGENIC	-	-
chr9	62374934	C	T	0.48	0.5	INTRON	Coro2b	-
chr9	70970495	C	A	0.5	0.541667	INTRON	Aqp9	-
chr9	71492595	T	A	0.320755	0.452381	INTRON	Cgnl1	-
chr9	75741437	T	A	0.5	0.525	INTRON	Bmp5	-
chr9	76227021	C	T	0.448276	0.333333	INTERGENIC	-	-
chr9	78407903	G	A	0.4375	0.357143	INTRON	Slc17a5	-
chr9	81160208	C	T	0.451613	0.269231	INTERGENIC	-	-
chr9	81212439	C	T	0.612903	0.484848	INTERGENIC	-	-
chr9	87455516	G	A	0.307692	0.527778	INTERGENIC	-	-
chr9	90699585	T	G	0.580645	0.527778	INTERGENIC	-	-
chr9	99846247	A	G	0.388889	0.52	INTERGENIC	-	-
chr9	100189148	C	T	0.375	0.5	INTERGENIC	-	-
chr9	102893216	T	C	0.457143	0.428571	INTERGENIC	-	-
chr9	103448331	G	C	0.5	0.225806	INTRON	Tmem108	-
chr9	109566920	G	A	0.657895	0.464286	INTERGENIC	-	-
chr9	109894083	A	G	0.425926	0.347826	INTRON	Mtap4	-
chr9	116143965	T	C	0.625	0.6875	INTERGENIC	-	-
chr10	7673792	T	A	0.589744	0.447368	UTR-5	Tab2	-
chr10	9867183	C	A	0.576923	0.371429	INTERGENIC	-	-
chr10	10879897	G	A	0.5	0.317073	INTRON	Shprh	-
chr10	11002369	A	T	0.564103	0.363636	UTR-5	Fbxo30	-
chr10	13941288	C	T	0.4375	0.44898	INTERGENIC	-	-
chr10	15017300	G	T	0.428571	0.380952	INTERGENIC	-	-
chr10	15731057	C	A	0.4	0.483871	INTERGENIC	-	-
chr10	16842287	A	T	0.369565	0.612903	INTERGENIC	-	-
chr10	19428504	C	T	0.52381	0.526316	INTERGENIC	Il20ra	-3889
chr10	20205784	T	C	0.418605	0.514286	INTRON	Pde7b	-
chr10	26768026	C	T	0.45	0.439024	INTRON	Lama2	-
chr10	28803561	T	G	0.34375	0.625	INTERGENIC	-	-
chr10	30052175	G	A	0.568182	0.526316	INTERGENIC	-	-
chr10	34795869	G	A	0.604651	0.342105	INTERGENIC	-	-
chr10	35038759	A	C	0.405405	0.461538	INTERGENIC	-	-
chr10	35318854	T	A	0.46875	0.384615	INTERGENIC	-	-
chr10	35522855	T	C	0.484848	0.37037	INTERGENIC	-	-
chr10	43322286	G	T	0.564103	0.484848	UTR-5	F830002L21Rik	-
chr10	44733439	T	C	0.621622	0.588235	INTERGENIC	-	-
chr10	44974033	T	A	0.4375	0.59375	INTERGENIC	-	-
chr10	45599617	G	T	0.487179	0.317073	INTERGENIC	-	-
[truncated: 1,756 more rows]

## Sheet: Table S2
Table S2. The validated SNVs via Sequenom assay
Chr	Position	Change	Region	AA Change	Gene	VAF (variant allele frequency)
						Base calling from sequencing data						Sequenom validation
						iPSC-1-1	iPSC-1-3		iPSC-1-2	iPSC-2-1	iPSC-2-2	NSCs	iPSC-1-1	iPSC-1-2	iPSC-1-3	iPSC-2-1	iPSC-2-2
						exome	exome	wgs	wgs	exome	exome
chr1	194242705	C>T	CDS	H=>H	Kcnh1	0.48	0.33	0.49	0.47	0	0	WT	0.51	0.45	0.48	WT	WT	TRUE
chr2	25294013	C>T	CDS	S=>S	Abca2	0.52	0.43	0.43	0.44	0	0	WT	0.5	0.62	0.55	WT	WT	TRUE
chr3	96655570	A>C	CDS	M->L	Pdzk1	0.39	0.29	0.44	0.46	0	0	WT	0.28	fail	0.31	WT	WT	TRUE
chr4	114637634	C>G	CDS	D->H	Cmpk1	0.36	0.43	0.52	0.44	*	0	WT	0.46	0.29	0.42	WT	WT	TRUE
chr5	31369801	C>T	CDS	Q->*	Cad	0.48	0.47	0.47	0.49	0	0	WT	0.42	0.65	0.41	WT	WT	TRUE
chr5	120912892	C>A	CDS	M->I	Sdsl	0.37	0.27	0.39	0.47	0	0	WT	0.56	0.49	0.54	WT	WT	TRUE
chr6	86578690	G>T	CDS	G->W	Asprv1	0.41	0.36	0.43	0.47	0	0	WT	0.55	0.66	0.57	WT	WT	TRUE
chr11	70033794	C>A	CDS	V=>V	Slc16a13	0.52	0.6	0.34	0.53	0	0	WT	0.54	0.61	0.55	WT	WT	TRUE
chr15	98711628	G>A	CDS	P->L	Rhebl1	0.45	0.41	0.41	0.41	0	0	WT	0.51	0.59	0.55	WT	WT	TRUE
chr16	59954552	G>T	CDS	P->Q	Epha6	0.35	0.43	0.26	0.36	0	0	WT	0.57	0.75	0.55	WT	WT	TRUE
chr17	73843631	G>C	CDS	S->C	Galnt14	0.35	0.64	0.52	0.38	0	0	fail	0.31	NA	0.31	WT	WT	TRUE
chr18	50037418	G>T	CDS	R->I	Dmxl1	0.49	0.5	0.34	0.57	0	0	WT	0.53	0.63	0.52	WT	WT	TRUE
chr19	41450436	G>A	CDS	D=>D	Pik3ap1	0.31	0.25	0.51	0.5	0	0	WT	0.48	0.54	0.52	WT	WT	TRUE
chr12	119214265	G>T	CDS	L->M	Dnahc11	0.48	0	0	0	0	0	WT	0.47	WT	WT	WT	WT	TRUE
chr4	138276925	G>T	CDS	V=>V	Ubxn10	0	0	0	0	0.38	0.43	WT	WT	NA	WT	0.48	0.43	TRUE
chr15	4894380	G>T	CDS	D->Y	Heatr7b2	0	0	0	0	0.36	0.4	WT	WT	NA	WT	0.47	0.41	TRUE
chr19	7606865	C>T	CDS	Y=>Y	Atl3	0	0	0	0	0.4	0	fail	WT	NA	WT	0.46	WT	TRUE
chr15	97687929	C>A	CDS	K->N	Vdr	0	0	0	0	0	0.3	fail	WT	NA	WT	WT	0.49	TRUE
chr16	20501584	C>A	CDS	I=>I	Eif2b5	0	0	0	0	0	0.44	WT	WT	NA	WT	WT	0.45	TRUE
chr1	28435325	A>G	INTERGENIC	-	-	-	-	0.53	0.55	-	-	WT	NA	0.49	0.5	NA	NA	TRUE
chr4	29014332	C>T	INTERGENIC	-	-	-	-	0.23	0.38	-	-	WT	NA	0.41	0.38	NA	NA	TRUE
chr6	140985500	T>G	INTERGENIC	-	-	-	-	0.36	0.44	-	-	WT	NA	0.45	0.4	NA	NA	TRUE
chr7	54846751	C>T	INTRON	Mrgpra3	-	-	-	0.36	0.37	-	-	WT	NA	0.31	0.4	NA	NA	TRUE
chr10	111995868	C>A	INTERGENIC	-	-	-	-	0.43	0.41	-	-	0.49	NA	0.56	0.5	NA	NA	FALSE
chr11	92295981	G>C	INTERGENIC	-	-	-	-	0.3	0.43	-	-	WT	NA	0.41	fail	NA	NA	TRUE
chr13	80706768	G>T	INTERGENIC	-	-	-	-	0.4	0.64	-	-	WT	NA	0.43	0.47	NA	NA	TRUE
chr2	117251083	A>C	INTERGENIC	-	-	-	-	0	0.41	-	-	WT	NA	0.34	WT	NA	NA	TRUE
chr8	102610930	G>T	INTERGENIC	-	-	-	-	0	0.32	-	-	WT	NA	0.33	WT	NA	NA	TRUE
chr10	94854241	G>A	INTERGENIC	-	-	-	-	0	0.3	-	-	WT	NA	0.45	WT	NA	NA	TRUE
chr16	90629705	C>A	INTERGENIC	-	-	-	-	0	0.52	-	-	WT	NA	0.45	WT	NA	NA	TRUE
chr9	37819265	G>T	INTERGENIC	-	-	-	-	0	0.3	-	-	WT	NA	WT	WT	NA	NA	FALSE
chrY	1639248	G>A	INTERGENIC	-	-	-	-	0	0.31	-	-	WT	NA	WT	WT	NA	NA	FALSE
chr3	74141468	G>A	INTERGENIC	-	-	-	-	0.37	0	-	-	WT	NA	WT	0.21	NA	NA	TRUE
chr5	68730999	A>G	INTERGENIC	-	-	-	-	0.33	0	-	-	WT	NA	WT	0.27	NA	NA	TRUE
chr11	38330431	A>C	UTR-3	-	Gm12130	-	-	0.31	0	-	-	WT	NA	WT	0.27	NA	NA	TRUE
chrX	96555577	G>T	INTERGENIC	-	-	-	-	0.5	0	-	-	WT	NA	WT	0.38	NA	NA	TRUE
chrX	100706284	G>A	INTERGENIC	-	-	-	-	0.38	0	-	-	WT	NA	WT	0.46	NA	NA	TRUE
chrX	124250836	C>A	INTERGENIC	-	-	-	-	0.39	0	-	-	WT	NA	WT	0.38	NA	NA	TRUE
chr17	55101886	A>C	INTERGENIC	-	-	-	-	0.34	0	-	-	0.4	NA	0.37	0.42	NA	NA	FALSE
chr1	45980515	C>T	INTRON	Slc40a1	-	-	-	0.31	0	-	-	WT	NA	WT	WT	NA	NA	FALSE
chr2	89660804	A>G	INTERGENIC	Olfr1255	3387	-	-	0.3	0	-	-	WT	NA	WT	WT	NA	NA	FALSE
chr5	49201392	G>T	INTRON	Kcnip4	-	-	-	0.35	0	-	-	WT	NA	WT	WT	NA	NA	FALSE
chrY	1312276	G>T	INTERGENIC	-	-	-	-	0.38	0	-	-	WT	NA	WT	WT	NA	NA	FALSE
Mouse genome reference: mm9 (UCSC)
WT : wild type; fail: no reaction; NA: no validation;* low depth

## Sheet: Table S3
Table S3. The collection of single-cell clones of various types of somatic cells and the corresponding public genomic data in previous studies
Cell type	Cell line	Data supporting figures	Genomic data source	Reference
MSC*	2 human MSC(CD34-)-derived iPSC lines and 2 human CD34+ cells-derived iPSC lines	refer to Fig 4a and Fig 5a-d	SRP032359	[5]
APC*	5 mouse APC-derived iPSC lines	refer to Fig 4a-b and Fig 5a	SRP029308	[26]
MEF*	2 MEF-derived iPSC lines	refer to Fig 4a-b and Fig 5a-b
HSPC*	3 human HSPC clones	refer to Fig 5b	EGAS00001000394 and EGAS00001000565	[16]
*MSC: mesenchymal stem cell
*MEF: mouse embryonic fibroblast
*APC: adipocyte progenitor cell
*HSPC: hematopoietic stem/progenitor cell

## Sheet: Table S4
Table S4. The primer sequences used for RT-PCR and qPCR analyses
Gene name	Forward/Reverse primer	Sequences
Oct4	F	GAAGCAGAAGAGGATCACCTTG
Oct4	R	TTCTTAAGGCTGAGCTGCAAG
Nanog	F	CCTCAGCCTCCAGCAGATGC
Nanog	R	CCGCTTGCACTTCACCCTTTG
Sox2	F	GCGGAGTGGAAACTTTTGTCC
Sox2	R	CGGGAAGCGTGTACTTATCCTT
Klf4	F	TGATGGTGCTTGGTGAGTTG
Klf4	R	TTGCACATCTGAAACCACAG
c-myc	F	TCTCCATCCTATGTTGCGGTC
c-myc	R	TCCAAGTAACTCGGTCATCATCT
Gapdh	F	CGGAGTCAACGGATTTGGTCGTAT
Gapdh	R	AGCCTTCTCCATGGTGGTGAAGAC
Map2	F	CATCGCCAGCCTCGGAACAAACAG
Map2	R	TGCGCAAATGGAACTGGAGGCAAC
Brachyury	F	CATCGGAACAGCTCTCCAACCTAT
Brachyury	R	GTGGGCTGGCGTTATGACTCA
Gata4	F	CCTCTCCCAGGAACATCAAA
Gata4	R	GTGTGAAGGGGTGAAAAGGA
Brachurary	F	CTCTCCAACCTATGCGGACA
Brachurary	R	ACCATTGCTCACAGACCAGA
Eomes	F	TCGTGGAAGTGACAGAGGAC
Eomes	R	AGCTGGGTGATATCCGTGTT
Gata6	F	TTCTACACAAGCGACCACCT
Gata6	R	TTGAGGTCACTGTTCTCGGG
Fgf5	F	AACTCCATGCAAGTGCCAAAT
Fgf5	R	CGGACGCATAGGTATTATAGCTG
Pax6	F	GGGACCACTTCAACAGGACT
Pax6	R	CGAGGCCAGTACTGAGACAT
Nestin	F	GATCGCTCAGATCCTGGAAG
Nestin	R	CCAAGAGAAGCCTGGGAACT
Sox7	F	ATGAGAGGAAACGTCTGGCA
Sox7	R	CCTTCCATGACTTTCCCAGC
Sox17	F	GATGCGGGATACGCCAGTG
Sox17	R	CCACCTCGCCTTTCACCTTTA
FoxA1	F	CATCACCATGGCCATCCA
FoxA1	R	GGTCCATGATCCACTGGTAGATC
Pgk	F	GCTGCTGGGTCTGTCATCCT
Pgk	R	TCTTTTCCCTTCCCTTCTTCCT

## Sheet: Table S5
Table S5 The primer sequences used for qPCR analysis for CNA validation
ID	Position	Forward/Reverse primer	Sequences
non-CNA segment-1	chr12:29999988-30000097	F	AGTACCTTATTCACTCGTGC
		R	CTTGTCAGTAAGGGTCACTC
non-CNA segment-2	chr12:36001839-36001963	F	AGGACCTGCTCATGTTATTC
		R	GAAGACAAAGGGACATGAGT
non-CNA segment-3	chr12:31574906-31575019	F	AGATGTGCCAGGTTACTTAC
		R	CCTAAATGGGATCCTGACAC
non-CNA segment-4	chr12:38004946-38005093	F	GGCACTTTAGTGTACTCACA
		R	CATGTTACCCGAATAGCAGT
CNA-segment-1(Seg1)	chr12:80001285-80001408	F	CGTGTCTAAAGCAAGTATGG
		R	GAAGTAAGGCCAAGGTCAAA
CNA-segment-2(Seg2)	chr12:90000804-90000934	F	TCACTCCACCTTACCTGTAT
		R	CAGGAGGCAGGAAATCTTAG
CNA-segment-3(Seg3)	chr12:85003945-85004091	F	CAGAACTTCACAGGGATGAA
		R	AGTAAACAGTTAGGCCAGTG
CNA-segment-4(Seg4)	chr12:82502248-82502397	F	ATGTTGGGGGAGGATATGTG
		R	GAACTCTCATATTGGGTGGA
CNA-segment-5(Seg5)	chr12:77938553-77938700	F	CAGAACCGCTGTATAGTCTG
		R	AAAAGGGACTCCTACTCCCA
CNA-segment-6(Seg6)	chr12:87088601-87088732	F	GATGGGGCTGAGTATGTTAG
		R	CAGTCACAATCACCCAACTA
